# Supplementary material for: 2-(2-Fluoro­phen­yl)-5-iodo-7-methyl-3-methyl­sulfinyl-1-benzo­furan
Source: Acta Crystallogr Sect E Struct Rep Online. 2014 May 17;70(Pt 6):o659. doi: 10.1107/S1600536814010459 (PMC4051089; doi:10.1107/S1600536814010459)
Supplement: Supplementary file 1 [file e-70-0o659-sup1.cif]

##############################################################################
#                                                                            #
# This CIF contains the data in a paper accepted for publication in          #
# Acta Crystallographica Section E. It conforms to the requirements of       #
# Notes for Authors for Acta Crystallographica Section E, and has been       #
# peer reviewed under the auspices of the IUCr Commission on Journals.       #
#                                                                            #
# Full details of the Crystallographic Information File format               #
# are given in the paper "The Crystallographic Information File (CIF):       #
# a New Standard Archive File for Crystallography" by S. R. Hall, F. H.      #
# Allen and I. D. Brown [Acta Cryst. (1991), A47, 655-685].                  #
#                                                                            #
# The current version of the core CIF dictionary is obtainable from          #
# ftp://ftp.iucr.org/pub/cif_core.dic.                                       #
#                                                                            #
# Software is freely available for graphical display of the structure(s)     #
# in this CIF. For information consult the CIF software page                 #
# http://www.iucr.org/resources/cif/software.                                #
#                                                                            #
# This file may be used for bona fide research purposes within the           #
# scientific community so long as proper attribution is given to the journal # 
# article from which it was obtained.                                        #
#                                                                            #
##############################################################################
data_I
_audit_creation_method     'form.cif (version 2.0)'
_journal_data_validation_number     ?
_journal_date_recd_electronic     2014-05-07
_journal_date_accepted     2014-05-08
_journal_name_full     'Acta Crystallographica, Section E'
_journal_year     2014
_journal_volume     70
_journal_issue      6
_journal_page_first     o659
_journal_page_last     o659
_journal_paper_category     QO
_journal_paper_doi     10.1107/S1600536814010459
_journal_coeditor_code     HB7228
_publ_contact_author_name     'Prof. Uk Lee'
_publ_contact_author_address
;
 Department of Chemistry, Pukyong National University, 599-1 Daeyeon 3-dong
 Nam-gu, Busan 608-737, Republic of Korea
;
_publ_contact_author_email     'uklee@pknu.ac.kr'
_publ_contact_author_fax     '+82-51-629-5583'
_publ_contact_author_phone     '+82-51-629-5596'
_publ_section_title
;
2-(2-Fluorophenyl)-5-iodo-7-methyl-3-methylsulfinyl-1-benzofuran
;
loop_
    _publ_author_name
    _publ_author_address
    'Choi, Hong Dae'
;
 Department of Chemistry, Dongeui University, San 24 Kaya-dong
 Busanjin-gu, Busan 614-714, Republic of Korea
;
    'Lee, Uk'
;
 Department of Chemistry, Pukyong National University,
 599-1 Daeyeon 3-dong
 Nam-gu, Busan 608-737, Republic of Korea
;
_publ_section_synopsis     .
_database_code_depnum_ccdc_archive     'CCDC 1001669'
_chemical_name_systematic
;
2-(2-Fluorophenyl)-5-iodo-7-methyl-3-methylsulfinyl-1-benzofuran
;
_chemical_name_common     ?
_chemical_formula_moiety     'C16 H12 F I O2 S'
_chemical_formula_sum     'C16 H12 F I O2 S'
_chemical_formula_iupac     'C16 H12 F I O2 S'
_chemical_formula_weight     414.22
_chemical_melting_point_gt     470
_chemical_melting_point_lt     469
_symmetry_cell_setting     monoclinic
_symmetry_space_group_name_H-M     'P 21/c'
_symmetry_space_group_name_Hall     '-P 2ybc'
loop_
    _symmetry_equiv_pos_as_xyz
    'x, y, z'
    '-x, y+1/2, -z+1/2'
    '-x, -y, -z'
    'x, -y-1/2, z-1/2'
_cell_length_a     7.9460(2)
_cell_length_b     24.1545(7)
_cell_length_c     7.9685(2)
_cell_angle_alpha     90.00
_cell_angle_beta     100.9970(10)
_cell_angle_gamma     90.00
_cell_volume     1501.32(7)
_cell_formula_units_Z     4
_cell_measurement_reflns_used     8240
_cell_measurement_theta_min     2.61
_cell_measurement_theta_max     28.32
_cell_measurement_temperature     173(2)
_exptl_crystal_description     'block'
_exptl_crystal_colour     'colourless'
_exptl_crystal_size_max     0.42
_exptl_crystal_size_mid     0.40
_exptl_crystal_size_min     0.13
_exptl_crystal_density_diffrn     1.833
_exptl_crystal_density_meas     ?
_exptl_crystal_density_method     'not measured'
_exptl_crystal_F_000     808
_exptl_absorpt_coefficient_mu     2.283
_exptl_absorpt_correction_type     multi-scan
_exptl_absorpt_process_details     '(<i>SADABS</i>; Bruker, 2009)'
_exptl_absorpt_correction_T_min     0.5406
_exptl_absorpt_correction_T_max     0.7457
_exptl_special_details
;
;
_diffrn_ambient_temperature     173(2)
_diffrn_radiation_type     MoK\a
_diffrn_radiation_wavelength     0.71073
_diffrn_radiation_source     'rotating anode'
_diffrn_radiation_monochromator     'graphite multilayer'
_diffrn_measurement_device_type     'Bruker SMART APEXII CCD'
_diffrn_measurement_method     '\f and \w scans'
_diffrn_detector_area_resol_mean     10.0
_diffrn_reflns_number     14688
_diffrn_reflns_av_R_equivalents     0.0249
_diffrn_reflns_av_sigmaI/netI     0.0223
_diffrn_reflns_theta_min     1.69
_diffrn_reflns_theta_max     28.36
_diffrn_reflns_theta_full     28.36
_diffrn_measured_fraction_theta_max     0.990
_diffrn_measured_fraction_theta_full     0.990
_diffrn_reflns_limit_h_min     -10
_diffrn_reflns_limit_h_max     10
_diffrn_reflns_limit_k_min     -32
_diffrn_reflns_limit_k_max     27
_diffrn_reflns_limit_l_min     -10
_diffrn_reflns_limit_l_max     10
_diffrn_standards_number     0
_diffrn_standards_interval_count     ?
_diffrn_standards_interval_time     ?
_diffrn_standards_decay_%     ?
_refine_special_details
;
 Refinement of F^2^ against ALL reflections.  The weighted R-factor wR and
 goodness of fit S are based on F^2^, conventional R-factors R are based
 on F, with F set to zero for negative F^2^. The threshold expression of
 F^2^ > 2sigma(F^2^) is used only for calculating R-factors(gt) etc. and is
 not relevant to the choice of reflections for refinement.  R-factors based
 on F^2^ are statistically about twice as large as those based on F, and R-
 factors based on ALL data will be even larger.
;
_reflns_number_total     3721
_reflns_number_gt     3465
_reflns_threshold_expression     I>2\s(I)
_refine_ls_structure_factor_coef     Fsqd
_refine_ls_matrix_type     full
_refine_ls_R_factor_all     0.0285
_refine_ls_R_factor_gt     0.0255
_refine_ls_wR_factor_gt     0.0578
_refine_ls_wR_factor_ref     0.0589
_refine_ls_goodness_of_fit_ref     1.115
_refine_ls_restrained_S_all     1.115
_refine_ls_number_reflns     3721
_refine_ls_number_parameters     192
_refine_ls_number_restraints     0
_refine_ls_hydrogen_treatment     constr
_refine_ls_weighting_scheme     calc
_refine_ls_weighting_details
         'calc w=1/[\s^2^(Fo^2^)+(0.0242P)^2^+1.1461P] where P=(Fo^2^+2Fc^2^)/3'
_atom_sites_solution_hydrogens     difmap
_atom_sites_solution_primary     direct
_atom_sites_solution_secondary     difmap
_refine_ls_shift/su_max     0.002
_refine_ls_shift/su_mean     0.000
_refine_diff_density_max     0.472
_refine_diff_density_min     -0.561
_refine_ls_extinction_method     none
_refine_ls_extinction_coef     ?
loop_
    _atom_type_symbol
    _atom_type_description
    _atom_type_scat_dispersion_real
    _atom_type_scat_dispersion_imag
    _atom_type_scat_source
    'C' 'C' 0.0033 0.0016
                         'International Tables Vol C Tables 4.2.6.8 and 6.1.1.4'
    'H' 'H' 0.0000 0.0000
                         'International Tables Vol C Tables 4.2.6.8 and 6.1.1.4'
    'O' 'O' 0.0106 0.0060
                         'International Tables Vol C Tables 4.2.6.8 and 6.1.1.4'
    'F' 'F' 0.0171 0.0103
                         'International Tables Vol C Tables 4.2.6.8 and 6.1.1.4'
    'S' 'S' 0.1246 0.1234
                         'International Tables Vol C Tables 4.2.6.8 and 6.1.1.4'
    'I' 'I' -0.4742 1.8119
                         'International Tables Vol C Tables 4.2.6.8 and 6.1.1.4'
_computing_data_collection     '<i>APEX2</i> (Bruker, 2009)'
_computing_cell_refinement     '<i>SAINT</i> (Bruker, 2009)'
_computing_data_reduction     '<i>SAINT</i> (Bruker, 2009)'
_computing_structure_solution     '<i>SHELXS97</i> (Sheldrick, 2008)'
_computing_structure_refinement     '<i>SHELXL97</i> (Sheldrick, 2008)'
_computing_molecular_graphics
;
<i>ORTEP-3 for Windows</i> (Farrugia, 2012) and
<i>DIAMOND</i> (Brandenburg, 1998)
;
_computing_publication_material     '<i>SHELXL97</i> (Sheldrick, 2008)'
loop_
    _atom_site_type_symbol
    _atom_site_label
    _atom_site_fract_x
    _atom_site_fract_y
    _atom_site_fract_z
    _atom_site_U_iso_or_equiv
    _atom_site_adp_type
    _atom_site_calc_flag
    _atom_site_refinement_flags
    _atom_site_occupancy
    _atom_site_symmetry_multiplicity
    _atom_site_disorder_assembly
    _atom_site_disorder_group
    I I1 0.836495(19) 0.586239(6) 1.028521(19) 0.02707(6) Uani d . 1 2 . .
    S S1 0.69187(7) 0.33626(2) 0.73135(7) 0.02286(12) Uani d . 1 2 . .
    F F1 0.54937(17) 0.31240(6) 0.36409(19) 0.0312(3) Uani d . 1 2 . .
    O O1 0.31221(18) 0.43857(6) 0.56014(19) 0.0199(3) Uani d . 1 2 . .
    O O2 0.8687(2) 0.35305(8) 0.7161(2) 0.0339(4) Uani d . 1 2 . .
    C C1 0.5544(3) 0.39339(9) 0.6766(3) 0.0202(4) Uani d . 1 2 . .
    C C2 0.5700(3) 0.44971(9) 0.7398(3) 0.0194(4) Uani d . 1 2 . .
    C C3 0.6952(3) 0.48077(9) 0.8473(3) 0.0221(4) Uani d . 1 2 . .
    H H3 0.8019 0.4651 0.8998 0.026 Uiso calc R 1 2 . .
    C C4 0.6553(3) 0.53565(9) 0.8730(3) 0.0214(4) Uani d . 1 2 . .
    C C5 0.4976(3) 0.55926(9) 0.7989(3) 0.0223(4) Uani d . 1 2 . .
    H H5 0.4764 0.5970 0.8215 0.027 Uiso calc R 1 2 . .
    C C6 0.3717(3) 0.52899(9) 0.6932(3) 0.0203(4) Uani d . 1 2 . .
    C C7 0.4166(3) 0.47492(9) 0.6656(3) 0.0192(4) Uani d . 1 2 . .
    C C8 0.4009(3) 0.38961(9) 0.5680(3) 0.0195(4) Uani d . 1 2 . .
    C C9 0.1982(3) 0.55220(10) 0.6186(3) 0.0284(5) Uani d . 1 2 . .
    H H9A 0.1731 0.5456 0.4950 0.043 Uiso calc R 1 2 . .
    H H9B 0.1973 0.5921 0.6408 0.043 Uiso calc R 1 2 . .
    H H9C 0.1110 0.5340 0.6713 0.043 Uiso calc R 1 2 . .
    C C10 0.3059(3) 0.34517(9) 0.4659(3) 0.0205(4) Uani d . 1 2 . .
    C C11 0.3805(3) 0.30761(9) 0.3698(3) 0.0240(4) Uani d . 1 2 . .
    C C12 0.2887(3) 0.26551(10) 0.2777(3) 0.0311(5) Uani d . 1 2 . .
    H H12 0.3433 0.2403 0.2138 0.037 Uiso calc R 1 2 . .
    C C13 0.1158(3) 0.26053(11) 0.2799(3) 0.0336(6) Uani d . 1 2 . .
    H H13 0.0515 0.2310 0.2201 0.040 Uiso calc R 1 2 . .
    C C14 0.0361(3) 0.29845(11) 0.3690(3) 0.0298(5) Uani d . 1 2 . .
    H H14 -0.0836 0.2957 0.3669 0.036 Uiso calc R 1 2 . .
    C C15 0.1300(3) 0.34039(10) 0.4610(3) 0.0234(4) Uani d . 1 2 . .
    H H15 0.0741 0.3663 0.5215 0.028 Uiso calc R 1 2 . .
    C C16 0.6912(4) 0.33410(12) 0.9561(3) 0.0344(6) Uani d . 1 2 . .
    H H16A 0.7673 0.3044 1.0092 0.052 Uiso calc R 1 2 . .
    H H16B 0.5745 0.3270 0.9740 0.052 Uiso calc R 1 2 . .
    H H16C 0.7315 0.3696 1.0081 0.052 Uiso calc R 1 2 . .
loop_
    _atom_site_aniso_label
    _atom_site_aniso_U_11
    _atom_site_aniso_U_22
    _atom_site_aniso_U_33
    _atom_site_aniso_U_12
    _atom_site_aniso_U_13
    _atom_site_aniso_U_23
    I1 0.02576(9) 0.02477(9) 0.02996(9) -0.00501(5) 0.00348(6) -0.00525(6)
    S1 0.0252(3) 0.0190(3) 0.0238(3) 0.0066(2) 0.0033(2) -0.0005(2)
    F1 0.0262(7) 0.0334(8) 0.0364(8) 0.0013(6) 0.0118(6) -0.0074(6)
    O1 0.0192(7) 0.0182(8) 0.0213(7) 0.0021(6) 0.0018(6) -0.0012(6)
    O2 0.0231(8) 0.0399(10) 0.0395(10) 0.0096(7) 0.0082(7) 0.0036(8)
    C1 0.0203(10) 0.0188(10) 0.0218(10) 0.0031(8) 0.0044(8) -0.0002(8)
    C2 0.0205(10) 0.0174(10) 0.0209(10) 0.0010(8) 0.0050(8) 0.0005(8)
    C3 0.0200(10) 0.0214(11) 0.0242(11) 0.0012(8) 0.0028(8) -0.0002(8)
    C4 0.0227(10) 0.0211(11) 0.0209(10) -0.0032(8) 0.0050(8) -0.0011(8)
    C5 0.0268(11) 0.0162(10) 0.0252(11) 0.0006(8) 0.0085(9) -0.0002(8)
    C6 0.0212(10) 0.0192(10) 0.0214(10) 0.0036(8) 0.0060(8) 0.0025(8)
    C7 0.0189(10) 0.0200(11) 0.0192(10) 0.0000(8) 0.0049(8) -0.0010(8)
    C8 0.0209(10) 0.0185(10) 0.0193(10) 0.0034(8) 0.0050(8) 0.0002(8)
    C9 0.0245(11) 0.0232(12) 0.0362(13) 0.0075(9) 0.0026(10) 0.0011(9)
    C10 0.0236(10) 0.0185(11) 0.0183(10) 0.0005(8) 0.0011(8) 0.0013(8)
    C11 0.0259(11) 0.0233(12) 0.0231(11) 0.0014(9) 0.0052(9) -0.0010(8)
    C12 0.0400(14) 0.0257(13) 0.0286(12) -0.0016(10) 0.0089(10) -0.0084(9)
    C13 0.0404(14) 0.0299(13) 0.0289(12) -0.0116(11) 0.0026(10) -0.0069(10)
    C14 0.0257(11) 0.0348(14) 0.0279(12) -0.0066(10) 0.0024(9) 0.0000(10)
    C15 0.0232(10) 0.0235(11) 0.0231(11) 0.0006(8) 0.0039(8) 0.0006(8)
    C16 0.0433(14) 0.0357(14) 0.0246(12) 0.0091(11) 0.0077(10) 0.0058(10)
_geom_special_details
;
 All esds (except the esd in the dihedral angle between two l.s. planes)
 are estimated using the full covariance matrix.  The cell esds are taken
 into account individually in the estimation of esds in distances, angles
 and torsion angles; correlations between esds in cell parameters are only
 used when they are defined by crystal symmetry.  An approximate (isotropic)
 treatment of cell esds is used for estimating esds involving l.s. planes.
;
loop_
    _geom_bond_atom_site_label_1
    _geom_bond_atom_site_label_2
    _geom_bond_site_symmetry_2
    _geom_bond_distance
    _geom_bond_publ_flag
    I1 C4 . 2.102(2) ?
    S1 O2 . 1.4898(18) ?
    S1 C1 . 1.763(2) ?
    S1 C16 . 1.793(2) ?
    F1 C11 . 1.356(3) ?
    O1 C8 . 1.372(3) ?
    O1 C7 . 1.378(2) ?
    C1 C8 . 1.357(3) ?
    C1 C2 . 1.448(3) ?
    C2 C7 . 1.389(3) ?
    C2 C3 . 1.400(3) ?
    C3 C4 . 1.387(3) ?
    C3 H3 . 0.9500 ?
    C4 C5 . 1.401(3) ?
    C5 C6 . 1.387(3) ?
    C5 H5 . 0.9500 ?
    C6 C7 . 1.383(3) ?
    C6 C9 . 1.502(3) ?
    C8 C10 . 1.466(3) ?
    C9 H9A . 0.9800 ?
    C9 H9B . 0.9800 ?
    C9 H9C . 0.9800 ?
    C10 C11 . 1.391(3) ?
    C10 C15 . 1.396(3) ?
    C11 C12 . 1.379(3) ?
    C12 C13 . 1.383(4) ?
    C12 H12 . 0.9500 ?
    C13 C14 . 1.384(4) ?
    C13 H13 . 0.9500 ?
    C14 C15 . 1.383(3) ?
    C14 H14 . 0.9500 ?
    C15 H15 . 0.9500 ?
    C16 H16A . 0.9800 ?
    C16 H16B . 0.9800 ?
    C16 H16C . 0.9800 ?
loop_
    _geom_angle_atom_site_label_1
    _geom_angle_atom_site_label_2
    _geom_angle_atom_site_label_3
    _geom_angle_site_symmetry_1
    _geom_angle_site_symmetry_3
    _geom_angle
    _geom_angle_publ_flag
    O2 S1 C1 . . 108.46(10) ?
    O2 S1 C16 . . 105.79(12) ?
    C1 S1 C16 . . 98.65(11) ?
    C8 O1 C7 . . 106.08(16) ?
    C8 C1 C2 . . 106.99(18) ?
    C8 C1 S1 . . 122.98(17) ?
    C2 C1 S1 . . 129.91(16) ?
    C7 C2 C3 . . 119.2(2) ?
    C7 C2 C1 . . 104.70(18) ?
    C3 C2 C1 . . 136.0(2) ?
    C4 C3 C2 . . 116.5(2) ?
    C4 C3 H3 . . 121.7 ?
    C2 C3 H3 . . 121.7 ?
    C3 C4 C5 . . 122.5(2) ?
    C3 C4 I1 . . 119.52(16) ?
    C5 C4 I1 . . 117.95(16) ?
    C6 C5 C4 . . 121.7(2) ?
    C6 C5 H5 . . 119.2 ?
    C4 C5 H5 . . 119.2 ?
    C7 C6 C5 . . 114.60(19) ?
    C7 C6 C9 . . 122.3(2) ?
    C5 C6 C9 . . 123.0(2) ?
    O1 C7 C6 . . 123.72(19) ?
    O1 C7 C2 . . 110.94(18) ?
    C6 C7 C2 . . 125.3(2) ?
    C1 C8 O1 . . 111.24(18) ?
    C1 C8 C10 . . 135.1(2) ?
    O1 C8 C10 . . 113.59(17) ?
    C6 C9 H9A . . 109.5 ?
    C6 C9 H9B . . 109.5 ?
    H9A C9 H9B . . 109.5 ?
    C6 C9 H9C . . 109.5 ?
    H9A C9 H9C . . 109.5 ?
    H9B C9 H9C . . 109.5 ?
    C11 C10 C15 . . 117.4(2) ?
    C11 C10 C8 . . 123.7(2) ?
    C15 C10 C8 . . 118.9(2) ?
    F1 C11 C12 . . 118.1(2) ?
    F1 C11 C10 . . 119.4(2) ?
    C12 C11 C10 . . 122.4(2) ?
    C11 C12 C13 . . 118.9(2) ?
    C11 C12 H12 . . 120.5 ?
    C13 C12 H12 . . 120.5 ?
    C12 C13 C14 . . 120.1(2) ?
    C12 C13 H13 . . 119.9 ?
    C14 C13 H13 . . 119.9 ?
    C15 C14 C13 . . 120.2(2) ?
    C15 C14 H14 . . 119.9 ?
    C13 C14 H14 . . 119.9 ?
    C14 C15 C10 . . 120.8(2) ?
    C14 C15 H15 . . 119.6 ?
    C10 C15 H15 . . 119.6 ?
    S1 C16 H16A . . 109.5 ?
    S1 C16 H16B . . 109.5 ?
    H16A C16 H16B . . 109.5 ?
    S1 C16 H16C . . 109.5 ?
    H16A C16 H16C . . 109.5 ?
    H16B C16 H16C . . 109.5 ?
loop_
    _geom_torsion_atom_site_label_1
    _geom_torsion_atom_site_label_2
    _geom_torsion_atom_site_label_3
    _geom_torsion_atom_site_label_4
    _geom_torsion_site_symmetry_1
    _geom_torsion_site_symmetry_2
    _geom_torsion_site_symmetry_3
    _geom_torsion_site_symmetry_4
    _geom_torsion
    _geom_torsion_publ_flag
    O2 S1 C1 C8 . . . . 132.80(19) ?
    C16 S1 C1 C8 . . . . -117.3(2) ?
    O2 S1 C1 C2 . . . . -51.8(2) ?
    C16 S1 C1 C2 . . . . 58.1(2) ?
    C8 C1 C2 C7 . . . . 2.1(2) ?
    S1 C1 C2 C7 . . . . -173.83(18) ?
    C8 C1 C2 C3 . . . . -177.0(2) ?
    S1 C1 C2 C3 . . . . 7.0(4) ?
    C7 C2 C3 C4 . . . . 0.4(3) ?
    C1 C2 C3 C4 . . . . 179.5(2) ?
    C2 C3 C4 C5 . . . . 1.0(3) ?
    C2 C3 C4 I1 . . . . -178.86(15) ?
    C3 C4 C5 C6 . . . . -0.6(3) ?
    I1 C4 C5 C6 . . . . 179.31(16) ?
    C4 C5 C6 C7 . . . . -1.3(3) ?
    C4 C5 C6 C9 . . . . 176.9(2) ?
    C8 O1 C7 C6 . . . . -179.5(2) ?
    C8 O1 C7 C2 . . . . 0.0(2) ?
    C5 C6 C7 O1 . . . . -177.70(19) ?
    C9 C6 C7 O1 . . . . 4.1(3) ?
    C5 C6 C7 C2 . . . . 2.9(3) ?
    C9 C6 C7 C2 . . . . -175.3(2) ?
    C3 C2 C7 O1 . . . . 178.00(18) ?
    C1 C2 C7 O1 . . . . -1.3(2) ?
    C3 C2 C7 C6 . . . . -2.5(3) ?
    C1 C2 C7 C6 . . . . 178.2(2) ?
    C2 C1 C8 O1 . . . . -2.2(2) ?
    S1 C1 C8 O1 . . . . 174.07(15) ?
    C2 C1 C8 C10 . . . . -178.3(2) ?
    S1 C1 C8 C10 . . . . -2.0(4) ?
    C7 O1 C8 C1 . . . . 1.4(2) ?
    C7 O1 C8 C10 . . . . 178.36(17) ?
    C1 C8 C10 C11 . . . . -44.0(4) ?
    O1 C8 C10 C11 . . . . 140.0(2) ?
    C1 C8 C10 C15 . . . . 137.3(3) ?
    O1 C8 C10 C15 . . . . -38.6(3) ?
    C15 C10 C11 F1 . . . . 176.76(19) ?
    C8 C10 C11 F1 . . . . -1.9(3) ?
    C15 C10 C11 C12 . . . . -2.6(3) ?
    C8 C10 C11 C12 . . . . 178.7(2) ?
    F1 C11 C12 C13 . . . . -179.0(2) ?
    C10 C11 C12 C13 . . . . 0.4(4) ?
    C11 C12 C13 C14 . . . . 2.0(4) ?
    C12 C13 C14 C15 . . . . -2.2(4) ?
    C13 C14 C15 C10 . . . . -0.1(4) ?
    C11 C10 C15 C14 . . . . 2.5(3) ?
    C8 C10 C15 C14 . . . . -178.8(2) ?
loop_
    _geom_hbond_atom_site_label_D
    _geom_hbond_atom_site_label_H
    _geom_hbond_atom_site_label_A
    _geom_hbond_site_symmetry_A
    _geom_hbond_distance_DH
    _geom_hbond_distance_HA
    _geom_hbond_distance_DA
    _geom_hbond_angle_DHA
    C13 H13 O2 4_465 0.95 2.49 3.355(3) 150.8
    C15 H15 O2 1_455 0.95 2.48 3.185(3) 131.3
_iucr_refine_instructions_details
;
TITL 1255 IN P2(1)/C
CELL  0.71073  7.94600 24.15450  7.96850 90.00000 100.99700 90.00000
ZERR 4  0.00020  0.00070  0.00020  0.00000  0.00100  0.00000
LATT 1
SYMM -X, Y+ 0.50000, -Z+ 0.50000
SFAC C H O F S I
UNIT 64 48 8 4 4 4
TEMP -100
L.S. 15
ACTA
CONF
BOND $H
BOND
MPLA 9 C1 C2 C3 C4 C5 C6 C7 O1 C8
MPLA 6 C10 C11 C12 C13 C14 C15
EQIV $1 x-1,-y+1/2,z-1/2
EQIV $2 x-1,y,z
HTAB C13 O2_$1
HTAB C15 O2_$2
OMIT -1 3 2
FMAP 2
PLAN 20
WGHT    0.022400    1.226600
FVAR       0.12276
MOLE   1
I1    6    0.836495    0.586239    1.028521    11.00000    0.02576    0.02478 =
         0.02996   -0.00525    0.00348   -0.00501
S1    5    0.691867    0.336263    0.731352    11.00000    0.02526    0.01901 =
         0.02380   -0.00049    0.00331    0.00664
F1    4    0.549366    0.312402    0.364091    11.00000    0.02621    0.03340 =
         0.03645   -0.00739    0.01179    0.00137
O1    3    0.312215    0.438567    0.560151    11.00000    0.01922    0.01825 =
         0.02130   -0.00123    0.00182    0.00210
O2    3    0.868718    0.353051    0.716073    11.00000    0.02318    0.03987 =
         0.03950    0.00367    0.00825    0.00956
C1    1    0.554363    0.393393    0.676591    11.00000    0.02027    0.01879 =
         0.02175   -0.00022    0.00444    0.00313
C2    1    0.569957    0.449708    0.739829    11.00000    0.02045    0.01743 =
         0.02085    0.00047    0.00499    0.00104
C3    1    0.695178    0.480776    0.847275    11.00000    0.02000    0.02150 =
         0.02414   -0.00018    0.00276    0.00119
AFIX  43
H3    2    0.801892    0.465081    0.899793    11.00000   -1.20000
AFIX   0
C4    1    0.655338    0.535646    0.873048    11.00000    0.02270    0.02111 =
         0.02085   -0.00107    0.00502   -0.00326
C5    1    0.497653    0.559252    0.798859    11.00000    0.02679    0.01623 =
         0.02516   -0.00026    0.00854    0.00062
AFIX  43
H5    2    0.476434    0.596967    0.821509    11.00000   -1.20000
AFIX   0
C6    1    0.371712    0.528994    0.693201    11.00000    0.02116    0.01924 =
         0.02143    0.00252    0.00599    0.00357
C7    1    0.416619    0.474920    0.665619    11.00000    0.01896    0.02005 =
         0.01916   -0.00097    0.00490   -0.00005
C8    1    0.400932    0.389609    0.567942    11.00000    0.02094    0.01856 =
         0.01933    0.00016    0.00497    0.00344
C9    1    0.198209    0.552197    0.618603    11.00000    0.02453    0.02326 =
         0.03624    0.00104    0.00257    0.00747
AFIX 137
H9A   2    0.172938    0.545559    0.495018    11.00000   -1.50000
H9B   2    0.197381    0.592107    0.640565    11.00000   -1.50000
H9C   2    0.111090    0.534067    0.671549    11.00000   -1.50000
AFIX   0
C10   1    0.305916    0.345169    0.465940    11.00000    0.02364    0.01855 =
         0.01831    0.00131    0.00114    0.00055
C11   1    0.380517    0.307608    0.369799    11.00000    0.02598    0.02326 =
         0.02309   -0.00095    0.00524    0.00135
C12   1    0.288700    0.265508    0.277703    11.00000    0.04006    0.02574 =
         0.02859   -0.00835    0.00891   -0.00159
AFIX  43
H12   2    0.343356    0.240323    0.213785    11.00000   -1.20000
AFIX   0
C13   1    0.115780    0.260535    0.279872    11.00000    0.04035    0.02990 =
         0.02894   -0.00687    0.00261   -0.01165
AFIX  43
H13   2    0.051543    0.231039    0.220058    11.00000   -1.20000
AFIX   0
C14   1    0.036094    0.298439    0.368998    11.00000    0.02575    0.03471 =
         0.02791    0.00006    0.00240   -0.00654
AFIX  43
H14   2   -0.083524    0.295627    0.366998    11.00000   -1.20000
AFIX   0
C15   1    0.130015    0.340395    0.460964    11.00000    0.02319    0.02349 =
         0.02315    0.00061    0.00383    0.00066
AFIX  43
H15   2    0.074113    0.366279    0.521483    11.00000   -1.20000
AFIX   0
C16   1    0.691214    0.334101    0.956119    11.00000    0.04329    0.03574 =
         0.02459    0.00585    0.00776    0.00913
AFIX 137
H16A  2    0.767299    0.304432    1.009194    11.00000   -1.50000
H16B  2    0.574455    0.327044    0.973973    11.00000   -1.50000
H16C  2    0.731531    0.369645    1.008052    11.00000   -1.50000
HKLF 4
REM  1255 IN P2(1)/C
REM R1 =  0.0255 for   3465 Fo > 4sig(Fo)  and  0.0285 for all   3721 data
REM    192 parameters refined using      0 restraints
END
WGHT      0.0224      1.2264
REM Highest difference peak  0.469,  deepest hole -0.561,  1-sigma level  0.078
Q1    1   0.7375  0.5903  1.0089  11.00000  0.05    0.47
Q2    1   0.8309  0.5850  0.9181  11.00000  0.05    0.47
Q3    1   0.4703  0.3863  0.6574  11.00000  0.05    0.40
Q4    1   0.9465  0.5884  1.0704  11.00000  0.05    0.37
Q5    1   0.5633  0.4167  0.7144  11.00000  0.05    0.36
Q6    1   0.8654  0.6217  0.9811  11.00000  0.05    0.35
Q7    1   0.6676  0.5075  0.8570  11.00000  0.05    0.35
Q8    1   0.7924  0.6198  1.0676  11.00000  0.05    0.35
Q9    1   0.8118  0.5530  1.0705  11.00000  0.05    0.35
Q10   1   0.5056  0.3920  0.5766  11.00000  0.05    0.34
Q11   1   0.6117  0.3754  0.6783  11.00000  0.05    0.33
Q12   1   0.7794  0.3477  0.7137  11.00000  0.05    0.32
Q13   1   0.8841  0.5510  0.9959  11.00000  0.05    0.31
Q14   1   0.9380  0.5870  0.9660  11.00000  0.05    0.30
Q15   1   0.0788  0.2893  0.2856  11.00000  0.05    0.30
Q16   1   0.3822  0.5024  0.6883  11.00000  0.05    0.30
Q17   1   0.3133  0.3008  0.2762  11.00000  0.05    0.29
Q18   1   0.8606  0.5864  1.1517  11.00000  0.05    0.29
Q19   1   0.6805  0.3025  0.6561  11.00000  0.05    0.29
Q20   1   0.5550  0.5419  0.8575  11.00000  0.05    0.28
;
