# Supplementary material for: 2-(2-Fluoro­phen­yl)-5-iodo-7-methyl-3-methyl­sulfinyl-1-benzo­furan
Source: Acta Crystallogr Sect E Struct Rep Online. 2014 May 17;70(Pt 6):o659. doi: 10.1107/S1600536814010459 (PMC4051089; doi:10.1107/S1600536814010459)
Supplement: Supplementary file 2 [file e-70-0o659-Isup2.hkl]

# 
# h,k,l, Fc-squared, Fo-squared, sigma(Fo-squared) and status flag 
# 
data_I
_shelx_title ' 1255 IN P2(1)/C' 
_shelx_refln_list_code          4 
_shelx_F_calc_maximum      213.48 
_exptl_crystal_F_000       808.00 
_reflns_d_resolution_high  0.7481 
 
loop_ 
 _symmetry_equiv_pos_as_xyz 
 'x, y, z' 
 '-x, y+1/2, -z+1/2' 
 '-x, -y, -z' 
 'x, -y-1/2, z-1/2' 
 
_cell_length_a     7.9460 
_cell_length_b    24.1545 
_cell_length_c     7.9685 
_cell_angle_alpha  90.000 
_cell_angle_beta  100.997 
_cell_angle_gamma  90.000 
 
_shelx_F_squared_multiplier     1.000 
 
loop_ 
 _refln_index_h 
 _refln_index_k 
 _refln_index_l 
 _refln_F_squared_calc 
 _refln_F_squared_meas 
 _refln_F_squared_sigma 
 _refln_observed_status 
   1   0   0     2149.39     2322.96     25.10 o 
   2   0   0    15084.78    15532.17    366.08 o 
   3   0   0     9827.23     9749.49    223.97 o 
   4   0   0    12916.29    13549.09    234.07 o 
   5   0   0       35.32       95.25     20.23 o 
   6   0   0    13572.56    13765.31    203.84 o 
   7   0   0     7509.67     7197.98    119.24 o 
   8   0   0     2729.29     2731.24     59.44 o 
   9   0   0     1634.32     1665.74     52.36 o 
  10   0   0       95.59       94.50     17.81 o 
   1   1   0     5955.78     6362.55     45.30 o 
   2   1   0    12037.47    12368.55    101.24 o 
   3   1   0      340.56      317.38      9.15 o 
   4   1   0     1083.75      920.61     17.79 o 
   5   1   0     4386.04     4353.21     57.37 o 
   6   1   0      767.78      803.73     19.55 o 
   7   1   0       48.26       44.99      5.86 o 
   8   1   0     1697.79     1660.40     30.44 o 
   9   1   0      195.63      226.28     11.79 o 
  10   1   0      380.11      421.23     25.48 o 
   0   2   0     8434.84     7443.27    145.92 o 
   1   2   0      935.03     1040.37     10.47 o 
   2   2   0     1623.81     1681.25     16.11 o 
   3   2   0     6378.34     6610.26     61.10 o 
   4   2   0     1672.05     1675.17     29.33 o 
   5   2   0     2415.45     2493.04     43.51 o 
   6   2   0     2176.99     2159.88     35.90 o 
   7   2   0       66.03       80.93      6.78 o 
   8   2   0      158.84      137.64      9.02 o 
   9   2   0      559.00      632.21     18.44 o 
  10   2   0       99.58      126.91     15.94 o 
   1   3   0    13866.83    13714.48    212.24 o 
   2   3   0    12657.40    12984.32    106.35 o 
   3   3   0        5.65       29.89      5.58 o 
   4   3   0     9018.69     8724.37     92.45 o 
   5   3   0    12309.86    12091.31    137.32 o 
   6   3   0       91.57      116.85      7.87 o 
   7   3   0     3920.08     3923.90     57.63 o 
   8   3   0     3327.75     3419.24     49.15 o 
   9   3   0       20.33       38.47      6.92 o 
  10   3   0      769.44      903.89     45.27 o 
   0   4   0    13566.15    12607.71    362.95 o 
   1   4   0     2585.26     2838.28     24.73 o 
   2   4   0     2739.33     2912.78     26.84 o 
   3   4   0    10133.70    11023.36    130.63 o 
   4   4   0     1708.58     1641.44     24.05 o 
   5   4   0       63.34       95.14     11.44 o 
   6   4   0     3343.72     3323.05     48.73 o 
   7   4   0     1807.34     1820.33     33.79 o 
   8   4   0      392.19      394.17     13.93 o 
   9   4   0      590.62      595.82     22.30 o 
  10   4   0      116.86      151.56     22.03 o 
   1   5   0    18604.99    17799.52    205.38 o 
   2   5   0      642.52      761.99      9.11 o 
   3   5   0       28.61       42.00      4.53 o 
   4   5   0      250.07      274.70      8.21 o 
   5   5   0     2892.17     2959.15     43.61 o 
   6   5   0     2494.90     2436.53     39.00 o 
   7   5   0     1821.70     1821.94     33.66 o 
   8   5   0      692.61      703.06     20.32 o 
   9   5   0        5.67        6.26      6.75 o 
  10   5   0        0.87       -9.59     11.14 o 
   0   6   0     6866.52     7072.40     86.51 o 
   1   6   0    11997.15    12217.42    113.79 o 
   2   6   0     1191.65     1183.06     13.57 o 
   3   6   0    35838.72    35836.64    303.78 o 
   4   6   0     2535.76     2380.93     31.14 o 
   5   6   0     5331.97     5256.44     61.91 o 
   6   6   0     5120.43     4986.49     66.54 o 
   7   6   0      607.43      665.13     18.63 o 
   8   6   0       64.22       59.55      7.42 o 
   9   6   0     2690.31     2878.31     58.10 o 
  10   6   0      931.51     1115.12     52.76 o 
   1   7   0    27234.17    25797.08    378.34 o 
   2   7   0     3732.94     3803.11     35.76 o 
   3   7   0       24.75       43.67      3.88 o 
   4   7   0     3012.96     3077.24     35.67 o 
   5   7   0     2955.75     2944.37     39.39 o 
   6   7   0      708.74      754.33     17.17 o 
   7   7   0     2353.08     2342.46     46.03 o 
   8   7   0     1304.93     1423.94     42.86 o 
   9   7   0      183.95      183.12     18.17 o 
  10   7   0      387.69      433.70     63.36 o 
   0   8   0    19359.07    19356.09    232.86 o 
   1   8   0      419.49      423.71      8.78 o 
   2   8   0      186.00      183.96      5.92 o 
   3   8   0     1621.34     1684.54     20.03 o 
   4   8   0       41.63       44.57      3.41 o 
   5   8   0       75.58       83.79      8.63 o 
   6   8   0     2652.11     2700.03     38.79 o 
   7   8   0      150.90      177.39      9.93 o 
   8   8   0      392.67      398.25     23.05 o 
   9   8   0      164.79      177.32     22.28 o 
  10   8   0       92.06       74.97     26.54 o 
   1   9   0    20037.38    19647.45    154.93 o 
   2   9   0    18931.01    18661.92    148.30 o 
   3   9   0       14.93       25.50      4.23 o 
   4   9   0     5085.32     4919.39     52.48 o 
   5   9   0    11805.63    11592.97    122.88 o 
   6   9   0       23.99       34.82      4.60 o 
   7   9   0     2568.24     2523.24     47.66 o 
   8   9   0     4099.09     4137.00     85.37 o 
   9   9   0      127.77      180.22     30.19 o 
  10   9   0      980.62     1013.71     72.98 o 
   0  10   0       97.71       82.05      4.64 o 
   1  10   0     1283.56     1326.39     13.88 o 
   2  10   0      792.55      921.69     11.03 o 
   3  10   0     8450.81     8237.37     79.86 o 
   4  10   0      564.79      622.33     11.86 o 
   5  10   0     6402.53     6220.61     86.15 o 
   6  10   0      652.95      679.17     26.06 o 
   7  10   0      128.50      178.55     18.79 o 
   8  10   0       78.99       82.50     13.07 o 
   9  10   0     1221.34     1313.50     56.51 o 
   1  11   0      780.17      911.67     15.81 o 
   2  11   0     3359.92     3340.61     33.38 o 
   3  11   0        2.26        5.69      1.48 o 
   4  11   0      901.68      838.89     14.15 o 
   5  11   0      796.62      817.50     16.72 o 
   6  11   0      543.93      533.29     16.97 o 
   7  11   0      122.52      160.52     15.12 o 
   8  11   0       29.34       38.33     10.92 o 
   9  11   0      267.65      279.32     27.67 o 
   0  12   0    21730.12    20518.38    283.40 o 
   1  12   0     5729.87     6207.77     55.52 o 
   2  12   0    10972.38    11234.33    107.11 o 
   3  12   0     8588.19     8544.93     71.67 o 
   4  12   0     2944.81     2934.07     44.33 o 
   5  12   0      258.84      257.87     10.53 o 
   6  12   0     8418.53     8357.36    136.64 o 
   7  12   0     3865.33     4031.43     82.50 o 
   8  12   0      842.32      856.01     64.38 o 
   9  12   0     1367.74     1405.79     59.58 o 
   1  13   0     2454.35     2537.17     30.43 o 
   2  13   0    14600.04    14471.41    146.55 o 
   3  13   0      585.40      566.67     11.58 o 
   4  13   0    11691.83    11430.57    123.07 o 
   5  13   0     2564.80     2485.14     39.99 o 
   6  13   0      162.67      202.05     13.70 o 
   7  13   0       43.18       53.03     15.78 o 
   8  13   0     1105.94     1115.22     39.54 o 
   9  13   0       77.08      113.77     21.05 o 
   0  14   0      191.21      242.20     10.62 o 
   1  14   0     4829.18     5268.01     57.17 o 
   2  14   0      500.71      642.78     13.15 o 
   3  14   0     1497.46     1380.77     24.12 o 
   4  14   0        7.79       35.12      4.11 o 
   5  14   0      216.39      214.11     13.32 o 
   6  14   0      652.08      657.66     23.15 o 
   7  14   0      159.50      182.12     16.50 o 
   8  14   0       69.00       82.29     17.36 o 
   9  14   0      255.91      277.86     28.82 o 
   1  15   0     6650.97     6634.50     77.78 o 
   2  15   0     8999.21     9193.81    122.51 o 
   3  15   0      408.62      543.97     38.22 o 
   4  15   0    11616.34    11031.83    184.04 o 
   5  15   0     1910.26     1896.17     37.16 o 
   6  15   0      103.31      117.82     11.35 o 
   7  15   0     2827.61     2797.70     66.35 o 
   8  15   0     1288.32     1282.40     55.55 o 
   9  15   0       31.03       45.78     22.56 o 
   0  16   0    10502.94    10647.45    190.10 o 
   1  16   0     2465.08     2589.48     41.18 o 
   2  16   0     5078.32     5154.96     88.47 o 
   3  16   0     1800.56     1856.02     54.01 o 
   4  16   0     2562.42     2403.31     46.64 o 
   5  16   0      123.04      111.62      9.27 o 
   6  16   0     3029.36     2874.48     50.60 o 
   7  16   0     1258.28     1222.07     41.07 o 
   8  16   0      479.13      477.08     34.70 o 
   9  16   0      752.37      804.07     65.02 o 
   1  17   0     1904.63     2001.54     34.57 o 
   2  17   0       10.91       18.09      6.99 o 
   3  17   0        1.83        5.95      4.77 o 
   4  17   0        0.11        7.09      4.91 o 
   5  17   0      275.81      282.17     14.03 o 
   6  17   0      154.00      161.49     12.90 o 
   7  17   0      288.60      297.71     18.11 o 
   8  17   0      306.23      292.66     28.57 o 
   0  18   0     4403.44     4522.87     92.99 o 
   1  18   0     4281.31     4396.30     63.96 o 
   2  18   0      239.64      283.53     22.93 o 
   3  18   0     8533.25     8096.75    114.81 o 
   4  18   0     3690.13     3591.32     63.07 o 
   5  18   0     2649.22     2595.11     60.29 o 
   6  18   0     1870.67     1842.99     43.69 o 
   7  18   0      422.79      413.97     23.56 o 
   8  18   0       90.11      108.13     19.93 o 
   1  19   0     5439.80     5490.92     93.78 o 
   2  19   0     1605.07     1640.06     41.29 o 
   3  19   0      114.43      150.61     17.83 o 
   4  19   0      540.02      535.98     25.09 o 
   5  19   0     2554.01     2463.78     46.27 o 
   6  19   0        0.03        2.77      5.98 o 
   7  19   0     2173.15     2083.63     62.19 o 
   8  19   0      609.30      620.46     40.34 o 
   0  20   0       25.54       43.66     15.92 o 
   1  20   0        0.23       70.99     17.91 o 
   2  20   0      169.50      205.05     14.42 o 
   3  20   0       82.06       90.32     11.20 o 
   4  20   0      191.51      215.64     15.81 o 
   5  20   0       34.97       29.80      7.17 o 
   6  20   0       80.28       95.39     11.55 o 
   7  20   0       13.41       18.78     11.96 o 
   8  20   0       10.40       23.22     19.24 o 
   1  21   0     4424.18     4461.65     81.83 o 
   2  21   0     4258.26     4166.91     79.84 o 
   3  21   0       16.72       33.95      8.39 o 
   4  21   0     2810.07     2774.74     55.30 o 
   5  21   0     2061.83     2034.06     42.27 o 
   6  21   0      272.86      256.38     17.19 o 
   7  21   0     1269.54     1299.90     56.93 o 
   0  22   0      434.71      441.18     38.48 o 
   1  22   0     1719.54     1836.54     44.90 o 
   2  22   0      153.44      195.71     27.86 o 
   3  22   0     6993.21     6838.62    119.88 o 
   4  22   0      475.08      540.37     25.65 o 
   5  22   0     1795.71     1741.53     39.12 o 
   6  22   0      866.70      824.94     29.58 o 
   7  22   0       14.94        6.92     11.00 o 
   2  23   0      702.18      727.87     27.68 o 
   3  23   0      818.27      883.23     32.43 o 
   4  23   0     1194.91     1186.73     39.21 o 
   5  23   0        6.03       22.06      7.62 o 
   6  23   0        5.51       10.54      7.47 o 
   7  23   0       29.06       42.60     31.18 o 
   0  24   0     2189.67     2472.57    106.81 o 
   1  24   0     2494.30     2399.91     74.11 o 
   2  24   0     1928.82     1926.30     65.41 o 
   3  24   0     1562.37     1435.11     42.88 o 
   4  24   0      959.97     1014.27     36.60 o 
   5  24   0       83.82       85.47     11.81 o 
   6  24   0     2404.59     2397.40     80.40 o 
   1  25   0      413.89      572.21     34.24 o 
   2  25   0     4264.65     4394.65    113.01 o 
   3  25   0       49.37       59.80     15.01 o 
   4  25   0     2592.34     2578.85     63.99 o 
   5  25   0      796.97      743.21     32.95 o 
   6  25   0        0.12       15.91     11.79 o 
   0  26   0       58.43       90.89     24.55 o 
   1  26   0       21.53       27.88     11.43 o 
   2  26   0        1.15       45.78     18.58 o 
   3  26   0        0.37       52.47     24.88 o 
   4  26   0      213.33      241.86     19.63 o 
   5  26   0        0.36       11.20      8.65 o 
   6  26   0       19.83       26.80     13.98 o 
   1  27   0     1490.16     1512.92     59.57 o 
   2  27   0     2240.10     2251.13     76.20 o 
   3  27   0      130.41      141.81     20.84 o 
   4  27   0      905.15      943.59     47.53 o 
   5  27   0     1638.43     1630.53     51.66 o 
   0  28   0     5339.83     5351.82    191.07 o 
   1  28   0      380.12      456.43     34.21 o 
   2  28   0     1449.31     1581.24     88.24 o 
   3  28   0      801.37      837.84     45.03 o 
   4  28   0       97.95      116.75     42.46 o 
   5  28   0        1.71       16.59     17.91 o 
   1  29   0       33.16       63.82     16.40 o 
   2  29   0      154.08      197.05     24.46 o 
   3  29   0       61.43      105.36     19.44 o 
   4  29   0      246.58      249.61     54.07 o 
   0  30   0      594.62      813.35     65.02 o 
   1  30   0      522.08      584.10     57.72 o 
   2  30   0       44.83       63.23     19.24 o 
   3  30   0     2994.26     3216.89    100.06 o 
   1  31   0     1178.45     1370.63    135.67 o 
   2  31   0      552.83      629.40     77.62 o 
   0  32   0       39.89       82.93     27.86 o 
   1  32   0       28.96       67.62     18.13 o 
 -10   1   1      187.35      199.05     22.99 o 
  -9   1   1     2482.58     2700.06     52.48 o 
  -8   1   1      365.12      401.89     13.94 o 
  -7   1   1     1225.53     1380.28     28.49 o 
  -6   1   1     3576.47     3537.91     56.68 o 
  -5   1   1     1576.85     1499.92     29.21 o 
  -4   1   1       11.05       60.95      5.16 o 
  -3   1   1    18602.29    18162.78    180.18 o 
  -2   1   1    11228.94    11563.88    109.79 o 
  -1   1   1    12840.41    12905.22    362.13 o 
   0   1   1     6100.10     6154.49     65.04 o 
   1   1   1     6464.82     6791.55     67.26 o 
   2   1   1     1335.53     1386.65     12.73 o 
   3   1   1    13186.91    13380.39    100.17 o 
   4   1   1     8466.18     8438.45     78.18 o 
   5   1   1      389.94      414.55      9.38 o 
   6   1   1    11621.05    11466.74    122.60 o 
   7   1   1      578.98      622.97     15.77 o 
   8   1   1       25.66       30.03      7.38 o 
   9   1   1     1301.42     1349.96     37.16 o 
  10   1   1     1595.48     1840.20     55.26 o 
 -10   2   1      832.77      983.79     46.41 o 
  -9   2   1      200.11      221.84     12.96 o 
  -8   2   1      238.90      279.63     13.34 o 
  -7   2   1     9399.45     9248.26    113.20 o 
  -6   2   1      133.04      145.74     12.43 o 
  -5   2   1     9665.84     9061.80    117.31 o 
  -4   2   1    26666.42    26690.13    284.82 o 
  -3   2   1      180.65      157.80      6.58 o 
  -2   2   1    12272.61    12835.06    127.66 o 
  -1   2   1     7633.99     8021.63     81.57 o 
   0   2   1     6163.86     6389.32     54.43 o 
   1   2   1     6353.28     6738.63     67.28 o 
   2   2   1    43460.03    38325.43    353.62 o 
   3   2   1       31.43       62.66      5.71 o 
   4   2   1     9792.01     9922.82     85.14 o 
   5   2   1     3150.95     3091.64     34.49 o 
   6   2   1      462.63      518.98     18.18 o 
   7   2   1      385.40      382.69     12.29 o 
   8   2   1     3511.32     3586.21     87.60 o 
   9   2   1      159.91      156.72     14.07 o 
  10   2   1     1033.35     1080.21     41.46 o 
 -10   3   1       75.15      103.19     20.23 o 
  -9   3   1      157.20      189.15     12.12 o 
  -8   3   1       54.17       53.71      7.29 o 
  -7   3   1       11.97       10.39      4.95 o 
  -6   3   1      103.60      103.93      9.15 o 
  -5   3   1      129.36      146.75      8.17 o 
  -4   3   1     2423.51     2599.03     33.70 o 
  -3   3   1       68.68       74.59      7.36 o 
  -2   3   1     1365.55     1372.79     16.82 o 
  -1   3   1    10663.95    11258.98    111.35 o 
   0   3   1     4169.43     4522.09     42.55 o 
   1   3   1     6390.61     6734.87     62.40 o 
   2   3   1      450.56      478.75      7.01 o 
   3   3   1       82.66      137.92      5.45 o 
   4   3   1      844.05      814.86     11.82 o 
   5   3   1     1507.36     1548.91     22.29 o 
   6   3   1      190.16      186.50     12.67 o 
   7   3   1      117.32      111.51      7.57 o 
   8   3   1      241.14      231.61     12.63 o 
   9   3   1        4.40       17.40      7.81 o 
  10   3   1       18.24       20.00     11.25 o 
 -10   4   1     1598.72     1762.71     94.21 o 
  -9   4   1      158.80      190.82     26.14 o 
  -8   4   1     1702.80     1780.71     35.20 o 
  -7   4   1     4571.61     4480.73     63.36 o 
  -6   4   1      143.26      177.28      9.12 o 
  -5   4   1     3730.59     3699.32     46.51 o 
  -4   4   1     8483.64     8384.47     89.36 o 
  -3   4   1      562.01      544.61     10.65 o 
  -2   4   1    36647.36    34555.71    625.13 o 
  -1   4   1    25051.81    22672.30    401.97 o 
   0   4   1     1067.54     1195.76     19.33 o 
   1   4   1    26180.41    24759.47    346.79 o 
   2   4   1     9233.25     9412.04     78.28 o 
   3   4   1     1374.52     1392.70     15.88 o 
   4   4   1     4569.52     4290.92     45.87 o 
   5   4   1    15854.21    15367.37    145.49 o 
   6   4   1      674.72      657.23     17.93 o 
   7   4   1      451.93      486.22     16.26 o 
   8   4   1     2769.36     2816.37     48.13 o 
   9   4   1      326.27      358.12     23.72 o 
  10   4   1      116.70      111.13     18.38 o 
 -10   5   1      682.95      852.50     65.02 o 
  -9   5   1     1568.02     1605.59     38.99 o 
  -8   5   1     1158.00     1154.23     27.20 o 
  -7   5   1      601.20      558.71     17.16 o 
  -6   5   1     6115.92     5897.80     75.93 o 
  -5   5   1     7025.82     7113.49     79.64 o 
  -4   5   1     9705.92    10524.55    109.81 o 
  -3   5   1    12382.45    12377.63    125.35 o 
  -2   5   1     2866.91     2969.77     31.66 o 
  -1   5   1      522.20      561.36     10.66 o 
   0   5   1    29831.80    27274.88    631.61 o 
   1   5   1    24677.04    23856.08    424.83 o 
   2   5   1      273.18      281.25      7.43 o 
   3   5   1    28523.70    28361.08    257.84 o 
   4   5   1      745.01      620.12     10.04 o 
   5   5   1      117.18       91.64      6.70 o 
   6   5   1     5910.10     5678.45     73.56 o 
   7   5   1     2876.00     2983.46     48.29 o 
   8   5   1        4.06        6.95      6.07 o 
   9   5   1     2378.20     2504.70     64.45 o 
  10   5   1      773.81      916.67     38.78 o 
 -10   6   1       20.02       26.54     18.58 o 
  -9   6   1       43.67       33.97      9.36 o 
  -8   6   1      563.77      557.89     18.27 o 
  -7   6   1        2.73        3.53      3.80 o 
  -6   6   1       84.71       99.35      7.01 o 
  -5   6   1      112.85      136.11      8.01 o 
  -4   6   1       10.04       32.81      7.80 o 
  -3   6   1      517.75      574.71     11.50 o 
  -2   6   1      903.24      996.06     15.10 o 
  -1   6   1       17.21       26.01      3.38 o 
   0   6   1     9503.18    10084.83    111.60 o 
   1   6   1      210.20      245.98      7.11 o 
   2   6   1        5.52        7.25      2.05 o 
   3   6   1        8.06       27.11      4.65 o 
   4   6   1      238.73      254.13      8.20 o 
   5   6   1        9.21       20.90      3.93 o 
   6   6   1      146.63      138.65      7.19 o 
   7   6   1      456.00      434.82     18.16 o 
   8   6   1        0.19       17.22     12.63 o 
   9   6   1        0.69       17.03      9.96 o 
  10   6   1        2.59       -1.00     11.73 o 
 -10   7   1      543.73      631.09     39.12 o 
  -9   7   1     1038.85     1136.60     37.42 o 
  -8   7   1      108.68      119.81     10.76 o 
  -7   7   1      236.38      234.79     11.33 o 
  -6   7   1     9450.21     9259.07    102.94 o 
  -5   7   1     3650.10     3808.59     48.20 o 
  -4   7   1     5483.62     5639.33     64.01 o 
  -3   7   1    12085.41    12133.18    123.71 o 
  -2   7   1     5513.61     5972.96     78.81 o 
  -1   7   1       94.66      113.88      3.99 o 
   0   7   1    11447.73    11543.59     98.43 o 
   1   7   1    19623.81    19354.13    195.52 o 
   2   7   1      249.50      197.88      4.77 o 
   3   7   1    21175.64    21627.75    234.42 o 
   4   7   1     3514.25     3464.87     43.40 o 
   5   7   1        1.39       15.39      6.85 o 
   6   7   1     1140.71     1115.56     30.64 o 
   7   7   1     3809.71     3826.99     66.74 o 
   8   7   1        2.35        4.90      5.12 o 
   9   7   1     1759.60     1769.15     43.03 o 
 -10   8   1     1526.08     1512.20     62.12 o 
  -9   8   1       62.33       54.51     15.67 o 
  -8   8   1     4534.35     4529.63     88.40 o 
  -7   8   1     1267.69     1329.84     25.83 o 
  -6   8   1      428.69      445.47     13.37 o 
  -5   8   1     1533.05     1530.33     25.16 o 
  -4   8   1     9819.55     9714.05    103.12 o 
  -3   8   1     2123.00     2269.49     29.98 o 
  -2   8   1    20045.36    19798.16    178.27 o 
  -1   8   1    20979.04    20604.10    210.63 o 
   0   8   1     2002.54     2097.17     25.65 o 
   1   8   1    17212.06    17918.97    177.36 o 
   2   8   1     9761.27     9870.99    110.35 o 
   3   8   1     1530.18     1451.09     21.52 o 
   4   8   1     4497.62     4469.34     53.37 o 
   5   8   1    14233.44    13975.03    146.41 o 
   6   8   1     1479.21     1452.64     32.51 o 
   7   8   1     5624.04     5343.68    100.29 o 
   8   8   1     1340.39     1307.42     42.29 o 
   9   8   1       70.92       84.57     11.25 o 
 -10   9   1       30.56       66.34     23.88 o 
  -9   9   1       64.89       68.32     15.67 o 
  -8   9   1      590.46      619.79     26.15 o 
  -7   9   1       17.17       27.59      5.45 o 
  -6   9   1     1382.44     1357.74     24.88 o 
  -5   9   1      209.30      195.61     10.88 o 
  -4   9   1      815.06      779.34     15.75 o 
  -3   9   1      464.86      503.11     10.38 o 
  -2   9   1      479.69      583.61     18.79 o 
  -1   9   1       12.35        4.79      2.89 o 
   0   9   1     2235.74     2273.85     23.28 o 
   1   9   1     2997.52     3006.12     35.89 o 
   2   9   1     4561.55     5132.56     71.31 o 
   3   9   1      554.61      510.09     11.78 o 
   4   9   1      155.72      159.81      9.48 o 
   5   9   1      542.43      539.26     13.76 o 
   6   9   1      217.45      243.98     16.63 o 
   7   9   1      255.69      214.31     17.67 o 
   8   9   1       27.28       42.99     10.96 o 
   9   9   1      150.57      146.29     17.28 o 
 -10  10   1      414.75      565.90     53.07 o 
  -9  10   1        2.48       -2.98      9.61 o 
  -8  10   1     1375.87     1342.42     39.83 o 
  -7  10   1     1646.84     1680.83     33.92 o 
  -6  10   1      404.24      409.23     13.02 o 
  -5  10   1     4716.61     4795.97     58.73 o 
  -4  10   1    11056.50    11127.60    128.46 o 
  -3  10   1     2063.84     2275.11     36.51 o 
  -2  10   1     1435.98     1370.27     18.08 o 
  -1  10   1    10760.10    10721.42    118.00 o 
   0  10   1     1231.75     1242.69     17.17 o 
   1  10   1     2853.18     2728.09     37.91 o 
   2  10   1    22185.40    22703.29    274.09 o 
   3  10   1      141.60      180.24      5.19 o 
   4  10   1     4433.95     4525.94     54.25 o 
   5  10   1      837.07      797.55     17.16 o 
   6  10   1     1318.81     1279.32     38.25 o 
   7  10   1      860.11      802.82     31.27 o 
   8  10   1     2539.82     2761.33     78.61 o 
   9  10   1       79.53       67.55     13.81 o 
  -9  11   1     2420.03     2594.39     93.54 o 
  -8  11   1     1062.02      997.36     33.34 o 
  -7  11   1     1334.99     1353.49     29.91 o 
  -6  11   1     9693.10     9531.02    106.57 o 
  -5  11   1     1199.62     1182.99     21.84 o 
  -4  11   1      684.32      668.18     13.58 o 
  -3  11   1    16632.76    15994.25    146.70 o 
  -2  11   1    13524.66    13451.20    147.57 o 
  -1  11   1     4023.02     4052.47     50.23 o 
   0  11   1    18198.65    17567.20    188.59 o 
   1  11   1    12049.42    12241.69    137.19 o 
   2  11   1     2483.11     2560.16     37.92 o 
   3  11   1     7358.29     7123.14     97.92 o 
   4  11   1     6728.51     6848.24     76.96 o 
   5  11   1      591.61      551.27     20.23 o 
   6  11   1     3376.74     3460.71     88.73 o 
   7  11   1     1477.73     1334.74     41.68 o 
   8  11   1      255.15      245.50     19.86 o 
   9  11   1     1121.99     1207.25     70.79 o 
  -9  12   1       23.71       62.12     17.08 o 
  -8  12   1       30.38       80.53     20.23 o 
  -7  12   1      732.88      692.52     20.46 o 
  -6  12   1      422.06      423.81     15.34 o 
  -5  12   1      266.74      287.35     12.47 o 
  -4  12   1       97.19      133.52      7.94 o 
  -3  12   1      426.00      501.11     10.43 o 
  -2  12   1       69.84      109.31     16.20 o 
  -1  12   1     1196.45     1301.13     21.29 o 
   0  12   1       81.03       71.63      7.10 o 
   1  12   1     1570.68     1752.23     28.43 o 
   2  12   1      332.78      311.68     10.56 o 
   3  12   1       47.36       52.47      6.28 o 
   4  12   1      532.40      506.93     15.44 o 
   5  12   1      169.51      167.03      9.84 o 
   6  12   1      230.48      249.37     17.79 o 
   7  12   1      757.19      747.58     30.82 o 
   8  12   1       32.79       22.17     13.83 o 
   9  12   1        5.02       13.85      9.55 o 
  -9  13   1     1992.82     2260.68     78.28 o 
  -8  13   1       96.88      107.87     18.22 o 
  -7  13   1      569.19      598.32     21.63 o 
  -6  13   1      189.54      200.24     14.65 o 
  -5  13   1     2658.95     2565.15     38.53 o 
  -4  13   1      299.58      303.14      9.11 o 
  -3  13   1     8548.43     8493.36     82.83 o 
  -2  13   1      490.97      428.44     11.21 o 
  -1  13   1     2922.49     2956.86     47.69 o 
   0  13   1     9997.75     9891.11    111.14 o 
   1  13   1       13.37       35.21      4.71 o 
   2  13   1       26.83       52.35      5.24 o 
   3  13   1     6017.25     5621.42     73.47 o 
   4  13   1     3921.55     3845.31     56.24 o 
   5  13   1     1651.07     1525.05     30.87 o 
   6  13   1     3780.42     3825.22     79.28 o 
   7  13   1      972.86      998.34     36.47 o 
   8  13   1       87.94       92.12     14.79 o 
   9  13   1      487.97      574.52     57.05 o 
  -9  14   1        0.10       17.45     12.37 o 
  -8  14   1      810.86      798.54     41.89 o 
  -7  14   1     2867.23     2824.33     54.88 o 
  -6  14   1     1501.09     1458.27     27.89 o 
  -5  14   1     6933.96     6648.19     79.56 o 
  -4  14   1     3878.82     3774.67     40.94 o 
  -3  14   1        4.54       23.24      3.27 o 
  -2  14   1     5300.41     5429.96     66.71 o 
  -1  14   1     5884.20     5823.15     70.24 o 
   0  14   1     4653.94     4579.30     64.32 o 
   1  14   1     8563.76     8484.35    101.04 o 
   2  14   1    10770.52    10380.51    121.91 o 
   3  14   1       71.50      101.43      7.43 o 
   4  14   1     4517.63     4516.29     71.34 o 
   5  14   1     4074.60     3985.95     59.89 o 
   6  14   1      407.28      381.45     21.79 o 
   7  14   1      993.76      972.92     51.84 o 
   8  14   1     3507.97     3550.55     81.80 o 
   9  14   1      379.10      375.50     47.77 o 
  -9  15   1      500.35      489.27     36.30 o 
  -8  15   1      508.02      511.62     34.46 o 
  -7  15   1      410.34      436.91     24.38 o 
  -6  15   1       65.28       73.35      8.02 o 
  -5  15   1       78.35       85.78      6.97 o 
  -4  15   1      842.68      840.29     20.13 o 
  -3  15   1     1057.77     1041.34     20.20 o 
  -2  15   1     1999.89     1874.97     29.30 o 
  -1  15   1     2535.87     2648.76     38.57 o 
   0  15   1     1673.41     1778.98     27.67 o 
   1  15   1      554.39      607.90     24.48 o 
   2  15   1        0.69       13.60      4.66 o 
   3  15   1      222.83      261.21     11.27 o 
   4  15   1     1313.66     1330.95     28.25 o 
   5  15   1      138.84      184.27     10.76 o 
   6  15   1     3750.10     3653.13     78.03 o 
   7  15   1      468.79      524.24     26.85 o 
   8  15   1       78.96       81.70     15.35 o 
  -9  16   1        2.51       14.60     17.25 o 
  -8  16   1     2031.23     2107.42    102.17 o 
  -7  16   1      388.46      371.59     23.23 o 
  -6  16   1       48.75       68.07      6.83 o 
  -5  16   1     3140.96     3086.01     48.81 o 
  -4  16   1     3283.09     3203.82     53.16 o 
  -3  16   1      658.60      639.50     15.13 o 
  -2  16   1     2419.71     2402.57     35.56 o 
  -1  16   1     7768.98     7715.28     90.92 o 
   0  16   1       28.19       59.45     10.27 o 
   1  16   1      817.83      868.39     29.30 o 
   2  16   1     5762.39     5662.09     74.40 o 
   3  16   1     2068.70     1981.46     35.16 o 
   4  16   1     1104.82     1096.65     25.36 o 
   5  16   1     2625.07     2550.10     46.08 o 
   6  16   1      417.65      385.73     22.88 o 
   7  16   1      219.22      214.33     23.31 o 
   8  16   1      354.73      349.00     24.36 o 
  -9  17   1      713.27      638.21     57.72 o 
  -8  17   1      934.04      995.78     48.76 o 
  -7  17   1      808.33      782.55     40.80 o 
  -6  17   1     4419.81     4312.53     66.86 o 
  -5  17   1     1449.63     1410.10     27.05 o 
  -4  17   1      997.60      989.90     22.62 o 
  -3  17   1     8123.28     7857.84    108.44 o 
  -2  17   1     2952.25     2937.48     41.91 o 
  -1  17   1      624.11      703.92     47.69 o 
   0  17   1    11734.81    11559.91    130.86 o 
   1  17   1     3344.61     3288.62     53.34 o 
   2  17   1     3140.70     3086.34     47.25 o 
   3  17   1     5750.20     5582.60     75.67 o 
   4  17   1     3154.91     2993.87     48.78 o 
   5  17   1      446.58      439.35     17.22 o 
   6  17   1     3129.84     2897.33     59.22 o 
   7  17   1      913.50      901.76     36.21 o 
   8  17   1      215.51      205.79     19.81 o 
  -8  18   1       60.79       51.07     15.67 o 
  -7  18   1      955.48      859.15     43.16 o 
  -6  18   1        6.70       16.87      9.10 o 
  -5  18   1     1064.97     1041.33     22.57 o 
  -4  18   1      376.73      399.14     15.15 o 
  -3  18   1      583.78      605.54     18.43 o 
  -2  18   1      370.31      384.64     18.43 o 
  -1  18   1      824.07      839.59     17.83 o 
   0  18   1      595.42      752.65     45.43 o 
   1  18   1     1710.43     1740.56     34.42 o 
   2  18   1      268.15      276.75     11.84 o 
   3  18   1       93.47      119.03      8.72 o 
   4  18   1      403.40      409.67     15.35 o 
   5  18   1      229.09      193.24     17.00 o 
   6  18   1       91.48      108.35     12.41 o 
   7  18   1       20.38       48.79     10.60 o 
   8  18   1       84.89       60.89     13.64 o 
  -8  19   1      493.18      461.85     35.64 o 
  -7  19   1      163.79      184.26     22.28 o 
  -6  19   1     3408.13     3387.57     90.51 o 
  -5  19   1       26.49       51.11     22.57 o 
  -4  19   1      474.85      457.76     16.18 o 
  -3  19   1     3838.32     3751.21     60.38 o 
  -2  19   1      563.30      594.18     17.62 o 
  -1  19   1      173.38      224.59     11.84 o 
   0  19   1     5764.49     5740.29     82.64 o 
   1  19   1     3909.70     3862.32     61.34 o 
   2  19   1     2760.11     2588.54     46.91 o 
   3  19   1      901.06      944.68     23.12 o 
   4  19   1     1936.14     1832.85     41.15 o 
   5  19   1       76.15       86.71     11.23 o 
   6  19   1      631.92      641.02     39.93 o 
   7  19   1     1653.23     1596.80     43.59 o 
   8  19   1        0.11        1.99     15.92 o 
  -8  20   1     2646.56     2912.37    177.47 o 
  -7  20   1     1021.33     1071.75     49.96 o 
  -6  20   1      127.66      143.76     15.81 o 
  -5  20   1     1520.03     1490.42     34.12 o 
  -4  20   1     2436.53     2426.98     56.74 o 
  -3  20   1     1416.16     1431.13     30.68 o 
  -2  20   1     5392.85     5368.93     79.23 o 
  -1  20   1    15756.06    15384.31    194.67 o 
   0  20   1     1343.47     1470.88     45.87 o 
   1  20   1     3548.16     3641.04     58.93 o 
   2  20   1     1831.19     1843.36     37.45 o 
   3  20   1     2858.51     2696.57     45.25 o 
   4  20   1     2198.00     2021.46     45.80 o 
   5  20   1     6418.30     6055.36    136.55 o 
   6  20   1      332.54      341.56     19.84 o 
   7  20   1     2466.50     2366.05     70.00 o 
  -8  21   1        8.72       16.59     19.90 o 
  -7  21   1      408.33      412.91     32.36 o 
  -6  21   1      749.24      730.41     32.44 o 
  -5  21   1      318.71      318.99     18.15 o 
  -4  21   1      917.77      942.88     33.01 o 
  -3  21   1        2.45       26.88      7.56 o 
  -2  21   1       97.02      137.99     12.61 o 
   0  21   1      491.32      557.87     22.79 o 
   1  21   1      751.94      823.36     32.00 o 
   2  21   1      375.29      385.05     15.16 o 
   3  21   1     2539.98     2566.67     44.24 o 
   4  21   1        4.56       45.54     10.63 o 
   5  21   1      136.65      131.95     13.57 o 
   6  21   1       49.25       80.34     11.37 o 
   7  21   1      945.61      925.47     33.36 o 
  -7  22   1      321.12      335.71     33.17 o 
  -6  22   1       47.79       84.38     13.79 o 
  -5  22   1     2653.19     2495.93     54.20 o 
  -4  22   1       43.37       54.21     10.15 o 
  -3  22   1        0.05       13.88      6.61 o 
  -2  22   1      310.86      338.11     22.57 o 
  -1  22   1     2375.10     2345.99     69.65 o 
   0  22   1      619.62      668.16     21.67 o 
   1  22   1     2148.90     2226.08     41.68 o 
   2  22   1     1252.58     1295.60     29.91 o 
   3  22   1       92.05       90.77     12.42 o 
   4  22   1      295.38      294.04     17.70 o 
   5  22   1      934.51      914.14     31.05 o 
   6  22   1      385.65      381.10     21.87 o 
   7  22   1      209.96      222.56     18.38 o 
  -7  23   1      591.41      595.34     53.74 o 
  -6  23   1     2844.19     2776.13     80.46 o 
  -5  23   1      879.92      838.00     29.37 o 
  -4  23   1     1370.68     1289.48     40.61 o 
  -3  23   1     2402.96     2424.98     57.46 o 
  -2  23   1     3317.63     3234.72     88.19 o 
  -1  23   1       68.59       96.20     21.89 o 
   0  23   1     9726.49     9683.99    290.58 o 
   1  23   1     1646.02     1781.05     46.15 o 
   2  23   1       46.14       44.27      9.64 o 
   3  23   1     2994.76     3078.04    100.91 o 
   4  23   1     1975.91     1894.52     46.18 o 
   5  23   1      179.94      175.87     15.47 o 
   6  23   1     1129.19     1072.40     35.43 o 
   7  23   1     1172.95     1149.67     43.47 o 
  -7  24   1      130.10      107.03     20.17 o 
  -6  24   1       19.12       21.09     11.79 o 
  -5  24   1      135.23      147.07     16.68 o 
  -4  24   1     1458.70     1487.54     44.80 o 
  -3  24   1       24.54       45.11     18.58 o 
  -2  24   1      801.14      831.24     40.53 o 
  -1  24   1     1516.44     1561.86     56.98 o 
   1  24   1      934.16      997.91     72.98 o 
   2  24   1      509.08      535.70     25.21 o 
   3  24   1        7.95       14.60      7.49 o 
   4  24   1      163.66      196.68     18.19 o 
   5  24   1      399.18      368.22     21.28 o 
   6  24   1       13.06        4.02      7.80 o 
  -6  25   1      204.30      201.17     24.18 o 
  -5  25   1      176.59      152.55     17.21 o 
  -4  25   1        0.74        7.27      7.12 o 
  -3  25   1     1055.11     1129.87     75.30 o 
  -2  25   1     1131.92     1128.79     49.01 o 
  -1  25   1      837.15      939.62     43.86 o 
   0  25   1     1039.88     1056.61     47.13 o 
   1  25   1       33.74       89.72     16.40 o 
   2  25   1       14.87       28.53     12.42 o 
   3  25   1      567.05      612.47     28.67 o 
   4  25   1     1464.39     1488.87     47.37 o 
   5  25   1       53.40       62.47     12.77 o 
   6  25   1      612.03      585.12     27.24 o 
  -6  26   1      235.66      246.80     26.63 o 
  -5  26   1     2162.38     2147.36     72.42 o 
  -4  26   1     1919.01     1953.34     68.92 o 
  -3  26   1       58.26       80.50     16.61 o 
  -2  26   1      910.02      976.51     58.71 o 
  -1  26   1     1372.25     1517.86     58.64 o 
   0  26   1      365.39      409.67     30.72 o 
   1  26   1     3500.75     3539.81     99.44 o 
   2  26   1     3594.42     3670.88    102.50 o 
   3  26   1      115.69       99.77     17.84 o 
   4  26   1     1606.63     1597.01     49.95 o 
   5  26   1     1005.97      938.11     42.52 o 
  -5  27   1      240.19      258.73     39.81 o 
  -4  27   1      107.99      119.40     19.74 o 
  -3  27   1      745.65      783.24     42.41 o 
  -2  27   1      550.32      624.14     37.76 o 
  -1  27   1      193.00      260.87     25.28 o 
   0  27   1      790.90      849.52     43.86 o 
   1  27   1       84.45      209.18     32.18 o 
   3  27   1      496.04      506.94     35.65 o 
   4  27   1      660.40      708.61     42.44 o 
   5  27   1       80.47       71.14     14.24 o 
  -5  28   1      154.81      141.31     32.51 o 
  -4  28   1      340.89      443.17     50.42 o 
  -3  28   1      124.61      162.57     22.75 o 
  -2  28   1      875.80      939.17     61.37 o 
  -1  28   1     1163.14     1253.95     55.35 o 
   0  28   1        6.14       58.17     30.52 o 
   1  28   1      168.64      206.00     24.62 o 
   2  28   1      301.76      277.57     28.13 o 
   3  28   1      438.87      443.74     34.46 o 
   4  28   1      118.34      142.64     28.86 o 
  -4  29   1      127.91      129.37     32.51 o 
  -3  29   1     2002.34     2039.45     74.08 o 
  -2  29   1      872.66      977.62     49.48 o 
  -1  29   1      358.85      480.21     35.62 o 
   0  29   1     1491.81     1601.72     64.72 o 
   1  29   1     1099.69     1139.73     53.94 o 
   2  29   1       16.73       22.83     12.56 o 
   3  29   1     1518.72     1565.30     85.91 o 
   4  29   1      694.26      677.23     43.04 o 
  -3  30   1       46.11       99.51     26.54 o 
  -2  30   1       50.57       54.29     16.40 o 
  -1  30   1      422.89      432.10     34.89 o 
   0  30   1        6.91       78.62     17.83 o 
   1  30   1       30.84       62.69     17.36 o 
   2  30   1     1204.69     1276.46     59.06 o 
   3  30   1       88.50      133.97     22.75 o 
  -2  31   1       58.81       84.47     19.90 o 
  -1  31   1        0.09       18.67     13.03 o 
   0  31   1      503.83      570.90     43.79 o 
   1  31   1      423.44      440.29     36.30 o 
   2  31   1      117.48      163.42     24.54 o 
  -1  32   1     1316.64     1418.15     71.32 o 
   0  32   1        2.66       15.26     12.89 o 
 -10   0   2      324.08      383.46     42.46 o 
  -9   0   2     4644.36     4643.44    112.73 o 
  -8   0   2     2104.61     2022.11     90.89 o 
  -7   0   2      370.63      369.09     22.19 o 
  -6   0   2     8576.18     8197.80    232.20 o 
  -5   0   2    10833.10    10642.98    206.66 o 
  -4   0   2     1868.62     1874.04     43.97 o 
  -3   0   2    18432.09    17960.06    299.72 o 
  -2   0   2    45573.01    42263.03   1641.08 o 
  -1   0   2    15688.71    15567.69    351.24 o 
   0   0   2     4545.65     4636.57     70.97 o 
   1   0   2    15671.70    16336.83    228.72 o 
   2   0   2      274.10      263.30     13.50 o 
   3   0   2    13963.41    14134.80    176.01 o 
   4   0   2     6211.26     6380.22     87.20 o 
   5   0   2      714.28      685.51     22.75 o 
   6   0   2     4800.86     4677.56     84.70 o 
   7   0   2     1589.96     1535.92     51.97 o 
   8   0   2      172.39      194.58     20.39 o 
   9   0   2      900.09      970.51     45.43 o 
 -10   1   2      178.91      163.02     21.99 o 
  -9   1   2      197.51      185.35     13.69 o 
  -8   1   2      843.98      822.78     34.86 o 
  -7   1   2     2860.77     2773.48     49.63 o 
  -6   1   2      297.83      294.65     12.88 o 
  -5   1   2     2277.00     2423.72     40.06 o 
  -4   1   2     2517.87     2654.58     40.46 o 
  -3   1   2       97.51      116.84     21.23 o 
  -2   1   2     2436.27     2410.44     29.03 o 
  -1   1   2    20842.86    20757.14    264.89 o 
   0   1   2     7173.92     7334.71     64.94 o 
   1   1   2     8329.41     8669.44    105.96 o 
   2   1   2     1950.41     2087.15     23.20 o 
   3   1   2     1355.31     1382.37     18.31 o 
   4   1   2      756.99      774.74     12.73 o 
   5   1   2     4770.16     4571.90     51.10 o 
   6   1   2     1546.38     1444.49     26.67 o 
   7   1   2     1151.15     1091.34     30.28 o 
   8   1   2     1035.18     1026.67     30.91 o 
   9   1   2       18.79       28.49      9.00 o 
 -10   2   2        3.35        5.31     10.08 o 
  -9   2   2      777.75      724.71     37.12 o 
  -8   2   2      332.20      382.47     17.58 o 
  -7   2   2      415.51      394.44     14.28 o 
  -6   2   2     4398.69     4446.88     79.48 o 
  -5   2   2      247.66      343.17     25.09 o 
  -4   2   2      286.34      356.78     11.33 o 
  -3   2   2     2102.02     2077.47     28.94 o 
  -2   2   2    16107.80    16823.75    274.00 o 
  -1   2   2    22114.54    23333.70    438.06 o 
   0   2   2     7962.40     7920.46    101.30 o 
   1   2   2      229.65      238.73      5.19 o 
   2   2   2      422.02      430.31     26.25 o 
   3   2   2     1598.68     1704.93     25.84 o 
   4   2   2     5271.52     5389.58     49.41 o 
   5   2   2        0.18       14.76      3.47 o 
   6   2   2     1007.35      971.11     19.76 o 
   7   2   2     1020.73      962.52     28.14 o 
   8   2   2      140.05      134.24     12.69 o 
   9   2   2       96.39       91.42     16.86 o 
 -10   3   2      925.79     1031.54     89.56 o 
  -9   3   2      253.42      221.87     16.96 o 
  -8   3   2     2934.27     2861.96     75.07 o 
  -7   3   2     4305.43     4413.51     62.32 o 
  -6   3   2       22.43       26.53      4.78 o 
  -5   3   2     4760.29     4739.58     61.96 o 
  -4   3   2    11361.32    11134.78    125.81 o 
  -3   3   2     1013.47      935.76     17.70 o 
  -2   3   2     1662.66     1591.99     26.51 o 
   0   3   2      437.97      558.59     10.29 o 
   1   3   2    15388.07    16022.96    170.90 o 
   2   3   2    26961.60    27112.89    381.25 o 
   3   3   2     7572.21     7874.20     71.68 o 
   4   3   2     3773.16     3807.65     39.55 o 
   5   3   2    11714.62    11381.88    112.01 o 
   6   3   2     3462.00     3369.53     45.61 o 
   7   3   2     2000.79     1876.61     41.54 o 
   8   3   2     3362.70     3301.27     62.78 o 
   9   3   2      419.39      432.99     26.38 o 
 -10   4   2       61.59       94.51     18.01 o 
  -9   4   2      949.56      945.66     33.83 o 
  -8   4   2      187.62      195.92     13.13 o 
  -7   4   2        3.26       17.55      7.79 o 
  -6   4   2     2630.45     2534.32     39.56 o 
  -5   4   2     3508.07     3469.58     46.18 o 
  -4   4   2      828.07      820.83     18.13 o 
  -3   4   2     4564.42     4408.78     56.95 o 
  -2   4   2     2228.50     2370.50     31.03 o 
  -1   4   2     1155.95     1374.03     16.33 o 
   0   4   2    18727.97    18952.91    200.30 o 
   1   4   2     9760.23    10082.20    110.17 o 
   2   4   2      987.87     1244.62     21.09 o 
   3   4   2     2614.51     2473.24     28.94 o 
   4   4   2     3637.47     3770.94     39.55 o 
   5   4   2       27.92       35.78      5.46 o 
   6   4   2      440.31      444.03     12.95 o 
   7   4   2     1534.14     1417.95     38.30 o 
   8   4   2        0.77        2.55      6.37 o 
   9   4   2      868.30      933.44     37.87 o 
 -10   5   2      356.48      408.00     47.10 o 
  -9   5   2        0.71       12.56      9.22 o 
  -8   5   2      190.25      244.01     16.37 o 
  -7   5   2      639.45      673.04     48.36 o 
  -6   5   2     1329.62     1266.73     23.53 o 
  -5   5   2       38.09       41.76      7.07 o 
  -4   5   2     6241.84     6436.94     71.21 o 
  -3   5   2     1104.04     1218.43     18.34 o 
  -2   5   2      268.06      339.56      7.21 o 
  -1   5   2     2425.93     2561.06     28.30 o 
   0   5   2      176.19      176.44      4.51 o 
   1   5   2     3943.26     4354.81     46.99 o 
   2   5   2     2503.12     2457.89     32.78 o 
   3   5   2     1569.15     1680.92     20.01 o 
   4   5   2     2162.17     2110.93     27.61 o 
   5   5   2     1106.72     1095.16     18.88 o 
   6   5   2      193.51      179.20      8.89 o 
   7   5   2       91.07      110.14      9.09 o 
   8   5   2      248.37      277.86     23.79 o 
   9   5   2      376.16      414.91     34.62 o 
 -10   6   2       27.29       29.19     21.23 o 
  -9   6   2     2473.61     2538.23     60.90 o 
  -8   6   2     2276.02     2352.73     48.00 o 
  -7   6   2      580.99      585.78     20.11 o 
  -6   6   2    11841.27    11810.54    126.99 o 
  -5   6   2     2263.13     2365.10     43.76 o 
  -4   6   2      401.46      388.30     11.83 o 
  -3   6   2    12790.96    12690.64    118.70 o 
  -2   6   2    13288.75    12992.79    153.93 o 
  -1   6   2      645.18      676.74     21.75 o 
   0   6   2    23969.83    22842.71    208.51 o 
   1   6   2    10160.30    10447.91    105.16 o 
   2   6   2     3704.44     3996.51     45.59 o 
   3   6   2     4920.32     4740.01     46.61 o 
   4   6   2    12583.83    12133.42    117.27 o 
   5   6   2      295.50      308.20     10.56 o 
   6   6   2     5283.70     5171.85     69.67 o 
   7   6   2     4062.56     4045.51     63.82 o 
   8   6   2      290.15      299.82     21.28 o 
   9   6   2     1308.40     1407.06     47.76 o 
 -10   7   2      755.81      908.89     69.66 o 
  -9   7   2        0.48       18.92      8.48 o 
  -8   7   2      745.41      762.50     25.28 o 
  -7   7   2      750.72      719.26     20.64 o 
  -6   7   2     2604.48     2490.14     36.92 o 
  -5   7   2     1967.17     1901.07     29.07 o 
  -4   7   2    12401.83    12330.63    127.96 o 
  -3   7   2        8.09       14.41      2.58 o 
  -2   7   2     2204.87     2211.96     26.13 o 
  -1   7   2     3018.09     2962.60     31.67 o 
   0   7   2      615.07      782.13     11.76 o 
   1   7   2      424.00      526.21      9.85 o 
   2   7   2    13263.74    13437.13    135.19 o 
   3   7   2      654.58      697.64     11.25 o 
   4   7   2     5737.63     5744.34     60.96 o 
   5   7   2      667.42      694.53     17.92 o 
   6   7   2        1.87        8.89      4.67 o 
   7   7   2      222.76      208.52     12.97 o 
   8   7   2      806.41      797.38     33.49 o 
   9   7   2      228.25      247.13     21.44 o 
 -10   8   2       52.42       94.21     28.53 o 
  -9   8   2      238.87      292.57     42.79 o 
  -8   8   2      589.62      589.37     21.78 o 
  -7   8   2     1006.90      982.39     24.61 o 
  -6   8   2       88.93      104.54      7.13 o 
  -5   8   2      536.01      599.45     14.48 o 
  -4   8   2     1631.82     1782.86     26.76 o 
  -3   8   2     2162.15     2318.04     28.08 o 
  -2   8   2     3667.85     3766.70     39.71 o 
  -1   8   2     3159.44     3324.34     38.32 o 
   0   8   2     4300.96     4368.52     44.85 o 
   1   8   2     2924.76     3037.69     32.45 o 
   2   8   2      974.12     1127.39     17.62 o 
   3   8   2      918.19      774.34     13.04 o 
   4   8   2     1043.35     1012.79     16.87 o 
   5   8   2      365.53      348.10     18.82 o 
   6   8   2     1753.52     1685.95     38.52 o 
   7   8   2      238.74      227.07     18.38 o 
   8   8   2      343.87      345.19     23.20 o 
   9   8   2       30.19       35.53     11.54 o 
  -9   9   2       54.50       62.86     15.46 o 
  -8   9   2     1704.85     1790.35     47.83 o 
  -7   9   2     4604.60     4556.97     67.22 o 
  -6   9   2      194.91      182.75      9.06 o 
  -5   9   2     1516.45     1467.86     24.90 o 
  -4   9   2    14784.32    14531.56    137.69 o 
  -3   9   2     1868.80     1854.92     24.16 o 
  -2   9   2    15037.58    15358.43    151.40 o 
  -1   9   2    11853.35    11655.24    117.61 o 
   0   9   2     6850.52     6930.80     73.03 o 
   1   9   2     7525.26     7575.75     75.61 o 
   2   9   2     8342.81     8233.40     78.60 o 
   3   9   2     2131.00     2221.58     29.79 o 
   4   9   2     3409.39     3309.44     39.33 o 
   5   9   2     8568.76     8139.62    114.23 o 
   6   9   2      711.76      688.99     23.29 o 
   7   9   2     1011.06     1024.45     38.91 o 
   8   9   2     2227.89     2304.68     61.71 o 
   9   9   2      264.41      260.64     22.39 o 
  -9  10   2     1192.62     1231.36     53.17 o 
  -8  10   2      344.95      351.17     18.20 o 
  -7  10   2      128.51      141.43     10.10 o 
  -6  10   2      477.66      500.26     16.33 o 
  -5  10   2     1680.11     1664.22     27.43 o 
  -4  10   2      942.96      986.62     17.06 o 
  -3  10   2     5703.19     6036.33     62.60 o 
  -2  10   2     2525.49     2311.33     29.81 o 
  -1  10   2       22.88       18.85      3.01 o 
   0  10   2    14079.22    14174.26    141.35 o 
   1  10   2     4143.38     4284.69     47.61 o 
   2  10   2      340.89      359.18      7.52 o 
   3  10   2     6205.13     6265.26     69.54 o 
   4  10   2     2814.68     2661.63     36.44 o 
   5  10   2        0.55       22.36      8.33 o 
   6  10   2     4256.89     4133.60     71.06 o 
   7  10   2     1946.53     1950.38     53.62 o 
   8  10   2       24.99       14.95      9.56 o 
   9  10   2      619.30      612.74     31.77 o 
  -9  11   2       26.71       35.77     17.25 o 
  -8  11   2      487.43      506.59     21.64 o 
  -7  11   2     1644.05     1712.36     40.48 o 
  -6  11   2     1506.39     1512.54     30.76 o 
  -5  11   2      318.24      329.95     10.15 o 
  -4  11   2      220.35      230.96      8.21 o 
  -3  11   2     2026.65     2142.28     28.00 o 
  -2  11   2      494.54      586.27     12.63 o 
  -1  11   2     5480.86     5335.63     64.70 o 
   0  11   2        1.03       14.67      2.72 o 
   1  11   2     3756.57     4071.91     42.58 o 
   2  11   2     1084.74     1149.02     20.66 o 
   3  11   2      464.12      513.53     12.01 o 
   4  11   2      493.98      514.06     15.39 o 
   5  11   2     2597.47     2473.24     51.80 o 
   6  11   2      714.07      734.98     24.62 o 
   7  11   2      296.76      349.56     22.84 o 
   8  11   2      443.19      500.92     41.12 o 
   9  11   2       39.95       49.70     16.41 o 
  -9  12   2     1366.13     1582.43     73.31 o 
  -8  12   2      379.66      364.05     18.86 o 
  -7  12   2      246.41      252.87     15.32 o 
  -6  12   2     4248.43     4230.12     62.47 o 
  -5  12   2     8882.36     8763.21     98.36 o 
  -4  12   2      874.47      838.83     16.01 o 
  -3  12   2    15439.86    15268.07    153.08 o 
  -2  12   2     3113.33     3097.75     42.46 o 
  -1  12   2       48.39       83.91      8.45 o 
   0  12   2    10390.45    10789.62    121.17 o 
   1  12   2    13667.03    13254.96    123.37 o 
   2  12   2       35.26       43.93      5.19 o 
   3  12   2    12642.06    12524.00    178.30 o 
   4  12   2     6504.31     6507.69    134.89 o 
   5  12   2       55.60       70.65     14.36 o 
   6  12   2     2088.14     1952.07     43.62 o 
   7  12   2     1985.54     1951.68     79.26 o 
   8  12   2       46.96       50.94     12.46 o 
   9  12   2     1228.50     1276.30     58.36 o 
  -9  13   2      110.58      125.22     20.39 o 
  -8  13   2      828.48      870.05     35.62 o 
  -7  13   2     2799.79     2792.77     56.02 o 
  -6  13   2      667.85      669.21     23.13 o 
  -5  13   2     4713.08     4598.83     53.60 o 
  -4  13   2     3098.66     3041.55     35.35 o 
  -3  13   2      888.68      862.90     16.49 o 
  -2  13   2      999.50      971.68     19.18 o 
  -1  13   2     5966.45     5738.26     70.12 o 
   0  13   2     1452.32     1467.39     22.56 o 
   1  13   2     4440.63     4365.74     58.72 o 
   2  13   2     5206.09     5303.93     70.16 o 
   3  13   2       70.23       55.01      7.00 o 
   4  13   2      818.71      791.94     20.38 o 
   5  13   2     1297.11     1174.50     30.88 o 
   6  13   2      610.23      557.50     21.87 o 
   7  13   2      894.92      881.35     35.47 o 
   8  13   2      679.10      686.46     32.92 o 
  -9  14   2       61.81       57.72     16.61 o 
  -8  14   2      360.29      364.23     18.95 o 
  -7  14   2      185.00      218.60     14.65 o 
  -6  14   2      251.58      251.70     16.95 o 
  -5  14   2       91.83       93.27      7.18 o 
  -4  14   2        4.96       11.09      2.98 o 
  -3  14   2      592.28      607.10     15.60 o 
  -2  14   2      352.78      318.56     10.45 o 
  -1  14   2      794.65      867.70     18.08 o 
   0  14   2     2339.26     2416.68     35.35 o 
   1  14   2      647.38      622.07     16.39 o 
   2  14   2      225.92      246.54     10.84 o 
   3  14   2      134.20      167.16     24.54 o 
   4  14   2      786.68      750.35     43.76 o 
   5  14   2      229.37      233.11     14.15 o 
   6  14   2      415.60      430.34     19.42 o 
   7  14   2      338.51      354.39     31.25 o 
   8  14   2        7.91       21.58     10.18 o 
  -9  15   2       24.00       37.15     14.92 o 
  -8  15   2     1418.10     1411.88     43.95 o 
  -7  15   2     2695.07     2642.42     54.64 o 
  -6  15   2       84.13       96.89     10.00 o 
  -5  15   2     7407.73     7161.00     85.22 o 
  -4  15   2     3737.99     3702.82     44.54 o 
  -3  15   2      414.24      437.47     13.08 o 
  -2  15   2     6494.89     6612.65     80.87 o 
  -1  15   2    14714.82    13997.35    156.21 o 
   0  15   2     1162.85     1225.66     26.97 o 
   1  15   2     6868.08     6612.58     83.93 o 
   2  15   2    14941.57    14367.75    181.05 o 
   3  15   2       75.25       76.59      7.45 o 
   4  15   2      710.64      712.57     22.80 o 
   5  15   2     5439.74     5267.28     85.18 o 
   6  15   2     2007.95     1992.17     45.38 o 
   7  15   2      633.13      684.85     31.87 o 
   8  15   2     1896.96     1922.98     58.38 o 
  -9  16   2      452.28      504.86     50.42 o 
  -8  16   2      148.45      163.92     21.99 o 
  -7  16   2       82.82       66.33      9.86 o 
  -6  16   2     3909.70     3909.30     91.54 o 
  -5  16   2     1147.01     1115.49     26.38 o 
  -4  16   2       23.72       43.56      7.56 o 
  -3  16   2     7154.43     6992.23     86.33 o 
  -2  16   2     1775.60     1845.37     30.76 o 
  -1  16   2      303.08      357.10     25.69 o 
   0  16   2     2974.84     2869.86     41.21 o 
   1  16   2     4546.24     4531.30     62.74 o 
   2  16   2      199.85      231.82     11.12 o 
   3  16   2     8497.27     8263.86    105.02 o 
   4  16   2     1856.59     1795.77     35.82 o 
   5  16   2      475.32      463.33     25.76 o 
   6  16   2      427.19      388.21     19.03 o 
   7  16   2     1180.08     1161.95     72.94 o 
   8  16   2        6.69       20.59     10.52 o 
  -9  17   2      217.68      228.22     37.15 o 
  -8  17   2        0.59       13.00     11.70 o 
  -7  17   2       36.26       44.31      8.47 o 
  -6  17   2      278.97      273.86     15.87 o 
  -5  17   2      115.83      115.46      9.18 o 
  -4  17   2      637.58      620.16     18.47 o 
  -3  17   2        1.25        8.18      4.89 o 
  -2  17   2     1880.32     1924.56     32.09 o 
  -1  17   2     1196.81     1258.45     27.26 o 
   0  17   2     1531.20     1463.96     25.84 o 
   1  17   2        6.87       30.47      5.19 o 
   2  17   2      603.57      532.73     16.81 o 
   3  17   2        1.60       20.90      7.73 o 
   4  17   2       55.98       73.73      8.01 o 
   5  17   2      142.65      171.21     11.69 o 
   6  17   2       28.09       35.58      8.37 o 
   7  17   2      127.25      145.66     17.21 o 
   8  17   2       19.46       15.06     13.11 o 
  -8  18   2     2017.90     2139.21    163.20 o 
  -7  18   2      574.83      594.39     23.22 o 
  -6  18   2     2126.28     2177.67     47.63 o 
  -5  18   2     1360.73     1293.63     33.46 o 
  -4  18   2        2.80       17.91      7.56 o 
  -3  18   2     3968.19     4055.67     65.22 o 
  -2  18   2     6203.26     5991.86     78.57 o 
  -1  18   2       20.22       40.72      5.12 o 
   0  18   2     7262.35     7034.99     99.40 o 
   1  18   2     2946.30     2980.75     52.16 o 
   2  18   2       14.42       11.34      4.11 o 
   3  18   2     4897.23     4608.44     67.68 o 
   4  18   2     1225.26     1203.23     28.76 o 
   5  18   2      265.15      277.98     14.45 o 
   6  18   2     4162.58     4014.48     66.32 o 
   7  18   2     1234.31     1329.47     46.93 o 
   8  18   2       46.04       71.85     18.49 o 
  -8  19   2      446.18      496.24     54.73 o 
  -7  19   2      679.83      709.59     33.53 o 
  -6  19   2      280.93      284.13     16.09 o 
  -5  19   2      602.35      637.40     22.77 o 
  -4  19   2     4276.89     4214.70     68.89 o 
  -3  19   2       82.38       89.47      9.52 o 
  -2  19   2     4549.47     4495.53     60.98 o 
  -1  19   2     2096.57     2222.30     35.88 o 
   0  19   2     1479.55     1458.52     31.90 o 
   1  19   2     1575.89     1564.10     34.15 o 
   2  19   2     4311.90     4105.43     61.39 o 
   3  19   2      597.00      600.56     19.32 o 
   4  19   2     2434.50     2408.99     44.60 o 
   5  19   2     2131.33     2076.76     53.58 o 
   6  19   2       61.35       70.22     11.44 o 
   7  19   2      141.80      115.72     14.39 o 
  -8  20   2       70.26       70.92     17.75 o 
  -7  20   2      113.52      119.27     16.24 o 
  -6  20   2        1.06       15.28      7.18 o 
  -5  20   2       54.70       73.75      9.37 o 
  -4  20   2        2.97       21.67      9.19 o 
  -3  20   2      207.14      224.98     12.51 o 
  -2  20   2      106.02      144.15     18.18 o 
  -1  20   2      263.28      263.54     12.65 o 
   0  20   2       57.07       76.08     13.73 o 
   1  20   2       17.67       22.22      5.54 o 
   2  20   2      863.52      807.47     22.16 o 
   3  20   2     1436.05     1340.88     30.44 o 
   4  20   2      253.89      237.82     16.22 o 
   5  20   2       34.40       39.61      7.71 o 
   6  20   2        6.44       20.97      8.28 o 
   7  20   2      172.08      188.24     17.16 o 
  -8  21   2      366.17      370.85     44.45 o 
  -7  21   2     1279.84     1290.52     46.48 o 
  -6  21   2      600.68      592.19     29.46 o 
  -5  21   2     1729.62     1780.09     58.41 o 
  -4  21   2     4381.46     4210.74     69.69 o 
  -3  21   2      600.78      602.06     20.20 o 
  -2  21   2     4328.84     4138.81     66.71 o 
  -1  21   2      858.24      866.26     31.23 o 
   0  21   2      955.51      958.49     25.41 o 
   1  21   2     1156.89     1207.02     33.71 o 
   2  21   2     5135.15     4996.50     72.67 o 
   3  21   2     1413.48     1385.08     31.46 o 
   4  21   2     1684.70     1629.43     35.63 o 
   5  21   2     2384.39     2339.98     45.77 o 
   6  21   2        4.64        0.12      6.21 o 
   7  21   2       29.28       43.97     10.91 o 
  -7  22   2      216.57      228.26     25.56 o 
  -6  22   2     1703.81     1663.36     53.67 o 
  -5  22   2      986.20      851.86     44.57 o 
  -4  22   2       60.94      105.53     18.59 o 
  -3  22   2     1842.97     1831.57     38.87 o 
  -2  22   2     1300.17     1403.31     59.22 o 
  -1  22   2       47.25       73.41      9.65 o 
   0  22   2     3449.83     3414.20     58.73 o 
   1  22   2     1543.04     1548.95     35.22 o 
   2  22   2      796.54      819.51     25.10 o 
   3  22   2     1644.96     1622.93     34.99 o 
   4  22   2      763.93      735.41     23.13 o 
   5  22   2        0.98        6.65      5.84 o 
   6  22   2     1841.66     1824.61     66.26 o 
  -7  23   2       54.01       69.99     17.36 o 
  -6  23   2       53.31       47.37     12.36 o 
  -5  23   2      394.75      397.04     24.56 o 
  -4  23   2      227.99      216.44     21.05 o 
  -3  23   2      212.01      201.06     15.65 o 
  -2  23   2        4.45       22.99      7.56 o 
  -1  23   2     1168.94     1168.52     34.13 o 
   0  23   2        2.73       10.61      8.62 o 
   1  23   2       50.65       62.31      8.21 o 
   2  23   2       52.51       68.90     13.28 o 
   3  23   2        0.38        6.30      5.26 o 
   4  23   2      476.53      445.42     18.35 o 
   5  23   2       82.64       91.90     13.08 o 
   6  23   2      196.88      216.64     18.38 o 
  -7  24   2       13.46       25.99     13.03 o 
  -6  24   2     1457.23     1507.61     59.80 o 
  -5  24   2      946.54      952.29     37.89 o 
  -4  24   2      292.00      304.38     24.83 o 
  -3  24   2     5309.03     5265.61    174.15 o 
  -2  24   2      379.81      423.55     19.74 o 
  -1  24   2       27.66       62.60     16.36 o 
   0  24   2     2673.83     2594.06     59.44 o 
   1  24   2     3419.83     3357.49     68.08 o 
   2  24   2       13.49       28.07      8.14 o 
   3  24   2     4263.58     4227.48     73.85 o 
   4  24   2     1347.08     1347.59     47.21 o 
   5  24   2       84.11       84.65     12.54 o 
   6  24   2      370.94      364.07     22.89 o 
  -6  25   2       25.62       37.55     13.98 o 
  -5  25   2      312.66      294.79     28.20 o 
  -4  25   2     1316.35     1350.73     79.61 o 
  -3  25   2      507.17      617.45     52.41 o 
  -2  25   2      634.27      665.15     93.21 o 
  -1  25   2     3010.83     3108.12    133.02 o 
   0  25   2      382.28      438.83     23.22 o 
   1  25   2      928.02      989.07     60.85 o 
   2  25   2     1933.58     1827.90     51.49 o 
   3  25   2      206.09      220.67     19.37 o 
   4  25   2      420.09      428.63     23.30 o 
   5  25   2     1259.17     1183.92     38.48 o 
  -6  26   2       59.45       85.08     18.06 o 
  -5  26   2        3.79        0.66     13.27 o 
  -4  26   2      104.25      102.83     27.20 o 
  -3  26   2        0.07        3.43     15.26 o 
  -2  26   2       30.83       52.06     13.98 o 
  -1  26   2      341.97      452.99    101.50 o 
   0  26   2       48.97       42.38     13.83 o 
   1  26   2       81.16      100.51     30.52 o 
   2  26   2       89.34       98.59     18.28 o 
   3  26   2       57.18       66.55     13.07 o 
   4  26   2        5.22       35.36     11.05 o 
   5  26   2       84.15       98.81     17.33 o 
  -5  27   2      622.84      716.50     60.37 o 
  -4  27   2     1451.72     1631.35     92.88 o 
  -3  27   2      222.84      268.02     38.48 o 
  -2  27   2     1038.61     1113.40     50.66 o 
  -1  27   2     1854.19     1978.75     69.90 o 
   0  27   2     1207.83     1154.08     73.31 o 
   1  27   2     1421.41     1490.12     87.90 o 
   2  27   2     1595.04     1556.72     62.86 o 
   3  27   2      379.44      385.06     32.28 o 
   4  27   2      306.89      325.18     24.24 o 
  -5  28   2     1346.38     1281.73     83.59 o 
  -4  28   2      435.37      362.23     45.78 o 
  -3  28   2     2839.26     2926.35    131.36 o 
  -2  28   2      301.94      307.16     46.44 o 
  -1  28   2      222.41      273.22     73.64 o 
   0  28   2      760.40      859.86    102.50 o 
   1  28   2     1983.86     2097.19     95.53 o 
   2  28   2       67.46      100.30     19.64 o 
   3  28   2     1755.23     1803.32     74.97 o 
   4  28   2      655.28      652.76     42.22 o 
  -4  29   2       82.70      143.30     32.51 o 
  -3  29   2       73.74      135.34     31.18 o 
  -2  29   2       36.43       54.48     15.87 o 
  -1  29   2      191.77      226.76     26.03 o 
   0  29   2        0.09       24.66     12.84 o 
   1  29   2       83.33      141.30     22.28 o 
   2  29   2       67.15       70.96     18.02 o 
   3  29   2      285.26      283.13     29.92 o 
  -3  30   2      387.43      377.49     48.43 o 
  -2  30   2     1111.48     1136.06     55.08 o 
  -1  30   2       26.15       22.22     13.14 o 
   0  30   2     1912.24     1983.44     75.02 o 
   1  30   2      506.78      617.17     63.69 o 
   2  30   2      139.67      169.45     24.85 o 
  -2  31   2      459.34      522.78     55.73 o 
  -1  31   2     1069.81     1187.34     61.03 o 
   0  31   2      287.76      415.33     35.30 o 
   1  31   2     1052.35     1079.24     59.04 o 
 -10   1   3      401.64      466.80     34.46 o 
  -9   1   3      395.24      417.17     30.95 o 
  -8   1   3     2649.04     2468.84     74.30 o 
  -7   1   3       48.93       68.32     13.36 o 
  -6   1   3     4887.36     4600.01     68.42 o 
  -5   1   3     8884.06     8843.27    114.11 o 
  -4   1   3      147.41      162.24     12.44 o 
  -3   1   3    14725.43    14811.66    162.10 o 
  -2   1   3     5843.48     5666.82     72.01 o 
  -1   1   3     2173.94     2320.56     23.99 o 
   0   1   3    19880.91    19445.87    156.60 o 
   1   1   3    18418.22    18287.92    196.97 o 
   2   1   3      123.26      157.17      4.83 o 
   3   1   3     8986.66     9169.81     96.76 o 
   4   1   3     9365.73     9331.57    100.81 o 
   5   1   3      433.58      415.19     12.71 o 
   6   1   3      436.98      434.09     14.08 o 
   7   1   3     4018.46     3896.61     55.54 o 
   8   1   3       98.66      100.84     15.32 o 
   9   1   3     1439.28     1508.44     49.78 o 
 -10   2   3     1574.98     1724.62     66.10 o 
  -9   2   3      506.31      498.09     32.58 o 
  -8   2   3     2489.11     2451.01     59.50 o 
  -7   2   3     1223.77     1228.17     46.41 o 
  -6   2   3     3025.20     2955.15     58.64 o 
  -5   2   3     1154.35     1163.12     23.64 o 
  -4   2   3     9419.33     9009.55    104.07 o 
  -3   2   3     4048.79     4060.44     58.95 o 
  -2   2   3     9615.93     9865.99    124.76 o 
  -1   2   3     3682.08     3579.00     38.28 o 
   0   2   3      117.31      138.70      6.56 o 
   1   2   3      108.91       99.10      4.33 o 
   2   2   3    15030.01    15770.55    171.66 o 
   3   2   3     2633.56     2568.07     33.28 o 
   4   2   3     2229.54     2257.80     32.31 o 
   5   2   3     8113.92     7816.41     89.17 o 
   6   2   3       56.85       69.53      8.09 o 
   7   2   3      489.26      499.36     16.46 o 
   8   2   3     1406.83     1379.19     37.72 o 
   9   2   3     1243.97     1416.80     48.44 o 
 -10   3   3       11.09       29.75     12.84 o 
  -9   3   3       59.05       73.14     15.58 o 
  -8   3   3      149.25      124.94     13.26 o 
  -7   3   3        6.13       22.83      7.14 o 
  -6   3   3     1648.49     1615.16     39.32 o 
  -5   3   3      169.19      195.10      8.29 o 
  -4   3   3        1.25        6.34      4.54 o 
  -3   3   3       67.38       78.79      7.85 o 
  -2   3   3      128.74      150.62      7.31 o 
  -1   3   3     2635.80     2652.54     38.47 o 
   0   3   3     4776.72     5032.75     51.14 o 
   1   3   3      202.16      197.33      5.19 o 
   2   3   3      399.92      440.31     11.13 o 
   3   3   3       38.98       50.85      9.40 o 
   4   3   3      468.14      468.16     17.01 o 
   5   3   3      696.77      669.12     16.41 o 
   6   3   3        0.17       -1.96      3.62 o 
   7   3   3      178.46      174.06     10.46 o 
   8   3   3      126.80      140.59     16.36 o 
   9   3   3       12.23       13.37     10.24 o 
 -10   4   3      271.03      304.05     28.33 o 
  -9   4   3      588.91      620.00     52.41 o 
  -8   4   3      856.82      867.54     31.72 o 
  -7   4   3     6304.92     5973.38    131.93 o 
  -6   4   3      137.97      173.70     12.82 o 
  -5   4   3     5532.53     5532.13     70.58 o 
  -4   4   3    10999.24    11235.13    127.74 o 
  -3   4   3      498.82      486.02     14.17 o 
  -2   4   3     3259.27     3430.42     50.90 o 
  -1   4   3    13173.40    13671.91    125.66 o 
   0   4   3    19226.07    18987.42    183.91 o 
   1   4   3     6810.23     6924.77     73.13 o 
   2   4   3    13689.92    13897.58    153.07 o 
   3   4   3      748.08      707.16     13.54 o 
   4   4   3     1098.29     1070.42     20.37 o 
   5   4   3     1517.94     1484.50     26.11 o 
   6   4   3     7017.02     6762.95     96.67 o 
   7   4   3      160.21      168.49     11.63 o 
   8   4   3     2234.16     2240.86     60.52 o 
   9   4   3      379.84      392.06     26.35 o 
 -10   5   3       58.78       92.83     18.49 o 
  -9   5   3     1506.70     1553.06     58.91 o 
  -8   5   3     2644.63     2510.30     59.50 o 
  -7   5   3      332.58      377.74     18.29 o 
  -6   5   3     3188.99     2951.53     47.13 o 
  -5   5   3     5613.68     5450.89     63.97 o 
  -4   5   3        7.43       35.23      7.54 o 
  -3   5   3    16967.11    17130.62    211.66 o 
  -2   5   3    15015.88    14325.03    177.70 o 
  -1   5   3       91.07      106.16      4.10 o 
   0   5   3     4406.39     4387.74     48.26 o 
   1   5   3    20427.97    20884.21    223.12 o 
   2   5   3      593.92      752.67     21.53 o 
   3   5   3     6955.56     7042.01     76.83 o 
   4   5   3     6408.81     6453.54     73.71 o 
   5   5   3      443.50      437.87     13.07 o 
   6   5   3     5336.01     5139.38     65.70 o 
   7   5   3     2087.15     2117.13     47.22 o 
   8   5   3       71.75       64.47     13.14 o 
   9   5   3      355.01      308.88     23.59 o 
 -10   6   3      245.75      285.93     43.12 o 
  -9   6   3        5.39       10.31     10.19 o 
  -8   6   3      347.14      329.73     19.86 o 
  -7   6   3       45.45       66.20      8.36 o 
  -6   6   3        0.20       16.65      7.37 o 
  -5   6   3      670.73      667.15     17.71 o 
  -4   6   3      479.48      546.93     11.55 o 
  -3   6   3      359.88      406.92     11.67 o 
  -2   6   3      945.29     1042.16     15.25 o 
  -1   6   3      150.53      162.90      8.53 o 
   0   6   3       91.36      129.25     10.29 o 
   1   6   3      176.05      215.01      7.62 o 
   2   6   3      299.24      359.90     10.65 o 
   3   6   3       13.18       25.99      2.91 o 
   4   6   3      128.05      142.50      7.13 o 
   5   6   3     2271.83     2144.35     33.50 o 
   6   6   3      276.43      263.53     11.49 o 
   7   6   3      190.44      239.14     17.04 o 
   8   6   3        7.79       -2.29      7.31 o 
   9   6   3        7.73       16.49     10.49 o 
 -10   7   3       96.22      110.13     30.52 o 
  -9   7   3      809.05      833.70     89.56 o 
  -8   7   3     1219.85     1217.33     48.96 o 
  -7   7   3       37.15       46.46      7.15 o 
  -6   7   3     3626.68     3635.33     55.42 o 
  -5   7   3     4266.41     4017.02     57.58 o 
  -4   7   3       10.40       20.64      6.33 o 
  -3   7   3     5674.91     5389.80     60.60 o 
  -2   7   3     5998.52     6050.29     61.42 o 
  -1   7   3        0.64       41.19      8.35 o 
   0   7   3    10644.98    10977.49    121.80 o 
   1   7   3    14420.95    14863.78    162.43 o 
   2   7   3        0.95       34.45     10.61 o 
   3   7   3     5180.05     5084.04     58.27 o 
   4   7   3     5926.41     5901.84     68.69 o 
   5   7   3        0.28        7.35      3.72 o 
   6   7   3     1204.31     1180.33     27.56 o 
   7   7   3     2187.72     2210.92     48.99 o 
   8   7   3        2.53        1.84     10.75 o 
   9   7   3      642.45      648.61     33.26 o 
 -10   8   3      587.53      662.76     61.03 o 
  -9   8   3       11.01       34.50     20.57 o 
  -8   8   3      402.36      390.35     24.80 o 
  -7   8   3     7942.69     7727.31    103.43 o 
  -6   8   3     1245.59     1290.43     28.03 o 
  -5   8   3    10307.23    10070.68    122.39 o 
  -4   8   3     6938.28     6931.19     77.55 o 
  -3   8   3     1808.33     1934.22     27.11 o 
  -2   8   3     1263.63     1226.79     21.02 o 
  -1   8   3    25728.03    25524.81    247.24 o 
   0   8   3    15521.73    15828.72    157.29 o 
   1   8   3    11000.82    11336.36    126.87 o 
   2   8   3    20392.10    20464.35    219.85 o 
   3   8   3     1778.71     1743.42     20.78 o 
   4   8   3        4.37       15.90      2.80 o 
   5   8   3     5390.48     5178.66     64.25 o 
   6   8   3     2390.02     2352.90     48.81 o 
   7   8   3       78.97       71.94     10.40 o 
   8   8   3     2658.27     2554.71     67.28 o 
   9   8   3      504.77      556.97     31.92 o 
  -9   9   3      393.71      411.98     48.43 o 
  -8   9   3        3.56       11.17      5.67 o 
  -7   9   3      482.99      502.36     18.02 o 
  -6   9   3        2.52       19.58      5.09 o 
  -5   9   3       46.93       46.26      5.92 o 
  -4   9   3      338.56      340.28     10.16 o 
  -3   9   3     1669.29     1644.45     22.90 o 
  -2   9   3      296.48      305.47     10.19 o 
  -1   9   3      849.52      773.64     14.62 o 
   0   9   3      733.40      824.83     13.47 o 
   1   9   3       59.19       64.62      5.00 o 
   2   9   3      637.98      669.35     13.16 o 
   3   9   3       97.74      107.80      9.65 o 
   4   9   3      593.28      625.44     14.47 o 
   5   9   3        2.39        6.21      3.55 o 
   6   9   3      572.60      523.57     20.97 o 
   7   9   3      280.82      295.64     17.51 o 
   8   9   3        5.76       13.78      9.67 o 
   9   9   3       39.28       58.79     18.42 o 
  -9  10   3       39.58       37.15     21.23 o 
  -8  10   3      636.42      726.83     44.24 o 
  -7  10   3      606.58      620.47     19.95 o 
  -6  10   3     2590.03     2541.12     52.63 o 
  -5  10   3     1966.06     1988.37     35.74 o 
  -4  10   3     6270.28     6160.81     71.18 o 
  -3  10   3     1865.63     1898.34     25.88 o 
  -2  10   3     4823.37     4744.26     54.30 o 
  -1  10   3     6114.51     5986.71     61.07 o 
   0  10   3      251.19      256.71      7.11 o 
   1  10   3       21.75       34.38      5.67 o 
   2  10   3     6846.93     6554.72     72.38 o 
   3  10   3     4041.76     3823.94     52.61 o 
   4  10   3     1493.35     1395.42     27.38 o 
   5  10   3     5193.88     5084.19     71.81 o 
   6  10   3      217.02      256.18     23.68 o 
   7  10   3      113.05      143.96     13.64 o 
   8  10   3      509.64      516.39     29.08 o 
  -9  11   3     1301.85     1348.74     86.24 o 
  -8  11   3     1582.21     1603.79     43.77 o 
  -7  11   3        9.26        1.51      4.63 o 
  -6  11   3     4600.00     4627.03    125.35 o 
  -5  11   3     4028.72     3889.71     57.79 o 
  -4  11   3        1.91       28.72      9.23 o 
  -3  11   3     6902.38     6719.37     70.12 o 
  -2  11   3     4102.42     3969.11     47.50 o 
  -1  11   3      141.73      135.75      6.48 o 
   0  11   3    13744.92    13347.45    126.10 o 
   1  11   3     3199.82     2985.32     35.19 o 
   2  11   3        0.74       22.62      6.24 o 
   3  11   3     5649.72     5706.45     72.82 o 
   4  11   3     4278.55     4244.19     69.94 o 
   5  11   3       92.57       69.99      9.07 o 
   6  11   3     3355.28     3176.09     71.42 o 
   7  11   3     2606.96     2584.01     55.62 o 
   8  11   3        8.86        7.35      8.79 o 
  -9  12   3      324.35      335.69     45.11 o 
  -8  12   3      362.23      356.40     19.36 o 
  -7  12   3      384.16      402.82     27.42 o 
  -6  12   3        2.24       18.03      5.30 o 
  -5  12   3      119.70      115.01     10.31 o 
  -4  12   3      257.83      276.14      9.15 o 
  -3  12   3      946.36      955.35     17.17 o 
  -2  12   3      149.37      153.69      7.56 o 
  -1  12   3     3129.41     3111.56     43.34 o 
   0  12   3       45.78       51.13      3.90 o 
   1  12   3      549.71      633.42     12.39 o 
   2  12   3     1308.25     1291.25     22.99 o 
   3  12   3        0.69        6.79      7.28 o 
   4  12   3      172.84      156.01     11.46 o 
   5  12   3     1342.83     1282.25     33.36 o 
   6  12   3        0.62       -3.84      5.06 o 
   7  12   3       19.43       32.75     10.41 o 
   8  12   3      427.88      432.80     31.84 o 
  -9  13   3      912.04     1072.75     77.62 o 
  -8  13   3      696.51      697.16     26.61 o 
  -7  13   3        0.93        5.80      8.33 o 
  -6  13   3     3586.85     3533.69     56.23 o 
  -5  13   3     2474.79     2486.68     45.23 o 
  -4  13   3     1681.86     1690.40     25.91 o 
  -3  13   3     1691.42     1735.59     25.56 o 
  -2  13   3     7655.22     7493.23     89.98 o 
  -1  13   3       50.86       48.62      4.88 o 
   0  13   3     2081.08     1951.59     28.73 o 
   1  13   3    12470.41    12298.76    127.85 o 
   2  13   3      238.83      215.82     10.64 o 
   3  13   3     3232.79     3275.00     57.14 o 
   4  13   3      726.27      778.86     39.26 o 
   5  13   3     1282.05     1091.99     30.83 o 
   6  13   3     1023.15      927.44     29.62 o 
   7  13   3     1469.41     1535.16     49.69 o 
   8  13   3      135.03      130.34     17.93 o 
  -9  14   3      444.43      528.75     55.73 o 
  -8  14   3      888.72      901.45     67.83 o 
  -7  14   3     2355.10     2329.13     51.33 o 
  -6  14   3       12.24       10.06      5.50 o 
  -5  14   3       18.98       43.22     10.10 o 
  -4  14   3    10379.80    10192.84    103.21 o 
  -3  14   3     3550.27     3511.53     44.99 o 
  -2  14   3     5181.15     5077.18     65.60 o 
  -1  14   3    10034.25    10061.77    116.61 o 
   0  14   3     1897.55     1805.21     27.65 o 
   1  14   3     1637.36     1754.16     36.20 o 
   2  14   3     4854.53     4656.89     65.49 o 
   3  14   3     4200.75     4069.49     67.59 o 
   4  14   3     2268.06     2217.65     45.94 o 
   5  14   3     6570.39     6467.73    101.24 o 
   6  14   3      325.93      305.29     17.51 o 
   7  14   3      619.05      579.23     30.39 o 
   8  14   3      911.83      988.50     41.54 o 
  -9  15   3        1.55        1.99     15.26 o 
  -8  15   3      825.71      793.34     35.40 o 
  -7  15   3        0.53        3.85      6.22 o 
  -6  15   3      419.22      423.66     27.56 o 
  -5  15   3        5.40       10.19      3.88 o 
  -4  15   3       81.72       92.25      7.17 o 
  -3  15   3      145.02      157.43      8.71 o 
  -2  15   3      366.40      364.31     13.06 o 
  -1  15   3      567.48      581.22     19.72 o 
   0  15   3     1670.18     1649.56     26.37 o 
   1  15   3      128.92      149.10      9.16 o 
   2  15   3      306.07      297.76     12.96 o 
   3  15   3      517.25      525.58     17.46 o 
   4  15   3        1.80       12.97      9.39 o 
   5  15   3        3.38       13.64      6.17 o 
   6  15   3      133.60      135.72     12.71 o 
   7  15   3      298.85      275.84     22.72 o 
   8  15   3        8.84       17.83     14.93 o 
  -9  16   3       38.72       82.93     25.87 o 
  -8  16   3       68.65       84.29     14.80 o 
  -7  16   3     2332.58     2331.28     52.05 o 
  -6  16   3      512.82      525.37     21.58 o 
  -5  16   3      678.40      670.78     23.26 o 
  -4  16   3     2442.58     2440.31     37.58 o 
  -3  16   3      204.17      211.41     10.04 o 
  -2  16   3        4.32       87.75     35.24 o 
  -1  16   3     5177.92     5113.91     66.78 o 
   0  16   3     1362.13     1240.73     22.22 o 
   1  16   3     2868.08     2696.32     44.30 o 
   2  16   3     2504.30     2483.89     42.80 o 
   3  16   3     1251.01     1159.02     27.46 o 
   4  16   3      381.86      394.73     18.09 o 
   5  16   3     1214.49     1137.32     32.79 o 
   6  16   3     1285.41     1271.51     36.21 o 
   7  16   3      241.94      266.56     27.80 o 
  -8  17   3      472.09      448.93     32.87 o 
  -7  17   3      104.81      115.93     12.21 o 
  -6  17   3     2371.66     2312.14     50.46 o 
  -5  17   3     3882.48     3815.54     68.59 o 
  -4  17   3        3.06        5.04      3.85 o 
  -3  17   3     5301.37     5167.25     69.08 o 
  -2  17   3     6989.08     6758.56     85.08 o 
  -1  17   3     1005.23      971.49     21.29 o 
   0  17   3     6174.55     5914.52     87.36 o 
   1  17   3     2177.25     2128.14     38.18 o 
   2  17   3     1426.14     1305.13     29.47 o 
   3  17   3     4698.06     4322.83     65.65 o 
   4  17   3     5580.93     5182.45     76.97 o 
   5  17   3       20.69       21.97      7.28 o 
   6  17   3     1583.54     1573.49     61.49 o 
   7  17   3      862.05      883.10     38.54 o 
  -8  18   3       47.79       33.17     13.51 o 
  -7  18   3       36.83       26.19      8.00 o 
  -6  18   3      179.32      156.62     14.56 o 
  -5  18   3      395.85      362.19     18.01 o 
  -4  18   3      821.17      884.13     27.04 o 
  -3  18   3      401.48      368.41     13.46 o 
  -2  18   3     1229.40     1230.44     25.46 o 
  -1  18   3       16.61       25.74      4.63 o 
   0  18   3      806.70      788.26     22.87 o 
   1  18   3        8.78        8.59      4.18 o 
   2  18   3      251.32      226.77     14.52 o 
   3  18   3      289.89      293.62     14.49 o 
   4  18   3      705.01      634.34     21.41 o 
   5  18   3      794.14      765.48     24.32 o 
   6  18   3      173.05      223.46     20.41 o 
   7  18   3      484.86      487.20     29.80 o 
  -8  19   3        8.64       21.29     12.74 o 
  -7  19   3      160.59      189.18     15.04 o 
  -6  19   3      971.31     1013.47     31.44 o 
  -5  19   3      843.79      818.59     29.76 o 
  -4  19   3      134.39      137.87     11.67 o 
  -3  19   3     2445.20     2509.39     47.34 o 
  -2  19   3     3365.51     3285.19     49.51 o 
  -1  19   3       25.52       28.47      8.91 o 
   0  19   3     3162.57     3076.37     54.59 o 
   1  19   3      342.94      331.34     15.35 o 
   2  19   3     1700.14     1567.99     33.39 o 
   3  19   3     1224.53     1191.54     29.21 o 
   4  19   3     2561.14     2491.55     47.43 o 
   5  19   3       26.79       39.60      7.85 o 
   6  19   3      179.82      211.52     17.63 o 
   7  19   3      407.47      435.04     28.74 o 
  -8  20   3      415.65      448.35     34.76 o 
  -7  20   3     2802.60     2737.49     84.85 o 
  -6  20   3      231.37      233.16     15.69 o 
  -5  20   3     2696.35     2621.73     74.63 o 
  -4  20   3     2661.74     2621.58     53.35 o 
  -3  20   3      880.43      900.60     25.61 o 
  -2  20   3      309.40      359.01     13.60 o 
  -1  20   3    10724.98    10414.32    141.56 o 
   0  20   3     1977.02     1872.50     39.56 o 
   1  20   3     1502.83     1450.57     34.47 o 
   2  20   3     7129.53     6894.99     93.99 o 
   3  20   3      601.42      531.88     19.41 o 
   4  20   3      458.13      476.08     18.93 o 
   5  20   3     1615.67     1592.77     37.53 o 
   6  20   3     1384.72     1370.05     41.97 o 
   7  20   3       65.58       77.95     15.79 o 
  -7  21   3       68.48       85.92     18.06 o 
  -6  21   3      310.09      286.66     17.36 o 
  -5  21   3      115.56      134.99     12.64 o 
  -4  21   3      325.22      332.96     17.43 o 
  -3  21   3     2079.61     2117.82     68.90 o 
  -2  21   3     1283.92     1276.94     51.10 o 
  -1  21   3       90.55      118.06     12.89 o 
   0  21   3     1157.66     1149.82     31.22 o 
   1  21   3      578.06      614.25     21.74 o 
   2  21   3      158.00      155.46     13.69 o 
   3  21   3      496.78      518.30     19.33 o 
   4  21   3     1127.33      995.48     28.18 o 
   5  21   3       97.76       81.96     12.68 o 
   6  21   3      226.27      265.56     20.02 o 
  -7  22   3      679.15      674.23     39.64 o 
  -6  22   3       65.89       84.90     12.06 o 
  -5  22   3      144.04      136.33     12.77 o 
  -4  22   3     2934.76     2951.97     64.84 o 
  -3  22   3      880.42      831.16     36.15 o 
  -2  22   3     1468.69     1436.01     40.33 o 
  -1  22   3     1510.92     1517.81     35.25 o 
   0  22   3      262.86      274.61     16.84 o 
   1  22   3       17.56       25.68      6.70 o 
   2  22   3     1168.10     1181.32     29.62 o 
   3  22   3     1742.60     1768.33     43.88 o 
   4  22   3      422.80      439.48     22.98 o 
   5  22   3     1231.04     1189.25     38.27 o 
   6  22   3      296.59      292.20     22.71 o 
  -7  23   3        0.26        7.38     10.76 o 
  -6  23   3     1746.90     1678.75     63.32 o 
  -5  23   3      833.37      875.97     29.21 o 
  -4  23   3       16.09       30.65      8.43 o 
  -3  23   3     2243.31     2273.86     82.60 o 
  -2  23   3     4030.43     4048.86     81.01 o 
  -1  23   3       74.28       77.74     11.01 o 
   0  23   3     2376.07     2408.34     48.60 o 
   1  23   3     2686.77     2663.42     52.86 o 
   2  23   3       69.27       79.88     10.03 o 
   3  23   3     1878.50     1872.41     40.34 o 
   4  23   3     1560.99     1513.56     36.48 o 
   5  23   3      242.55      253.73     19.19 o 
   6  23   3     2053.68     2008.78     53.73 o 
  -6  24   3      191.69      229.54     24.81 o 
  -5  24   3      925.78      940.78     33.19 o 
  -4  24   3       94.25       88.25     13.70 o 
  -3  24   3       11.14       17.79     18.58 o 
  -2  24   3        5.76       20.39      7.62 o 
  -1  24   3     1026.45     1021.59     38.45 o 
   0  24   3      169.00      181.19     15.13 o 
   1  24   3      479.08      464.39     19.95 o 
   2  24   3      537.26      544.35     21.92 o 
   3  24   3       32.04       38.16      7.72 o 
   4  24   3      180.27      179.84     16.33 o 
   5  24   3      142.90      167.91     18.98 o 
  -6  25   3     1244.90     1315.77     56.53 o 
  -5  25   3       28.19       33.17     19.24 o 
  -4  25   3        0.14        8.42      8.44 o 
  -3  25   3       85.87       90.31     14.11 o 
  -2  25   3      803.25      829.85     30.67 o 
  -1  25   3       26.00       37.42      8.84 o 
   0  25   3      971.45      944.35     33.18 o 
   1  25   3     1110.86     1137.00     37.57 o 
   2  25   3        1.91        8.16      6.05 o 
   3  25   3      298.89      303.07     16.33 o 
   4  25   3      120.30      133.77     15.04 o 
   5  25   3      386.41      367.23     23.22 o 
  -6  26   3      145.77      124.06     30.52 o 
  -5  26   3      299.74      353.60     43.12 o 
  -4  26   3     2395.18     2308.71    110.79 o 
  -3  26   3      740.29      812.78     36.14 o 
  -2  26   3     1142.34     1196.47     44.92 o 
  -1  26   3     3810.91     3806.73     79.76 o 
   0  26   3       25.64       31.87      9.01 o 
   1  26   3      180.58      195.10     16.35 o 
   2  26   3     1602.31     1661.71     41.35 o 
   3  26   3     2241.53     2214.52     68.66 o 
   4  26   3      387.97      401.22     27.67 o 
  -5  27   3      593.47      595.75     55.06 o 
  -4  27   3      269.72      329.06     42.46 o 
  -3  27   3        3.54       17.91     16.59 o 
  -2  27   3      324.12      350.95     42.46 o 
  -1  27   3       52.01       57.05     14.60 o 
   0  27   3      610.09      559.44     25.58 o 
   1  27   3     1411.70     1482.56     44.44 o 
   2  27   3      510.62      511.01     25.65 o 
   3  27   3      342.79      347.14     35.69 o 
   4  27   3       23.76       26.69     15.20 o 
  -4  28   3      151.84      214.95     36.49 o 
  -3  28   3       93.73      127.38     30.52 o 
  -2  28   3       27.29       42.46     21.23 o 
  -1  28   3      700.38      727.25     56.06 o 
   0  28   3       18.60       38.48     13.60 o 
   1  28   3        1.82       29.44     13.51 o 
   2  28   3      351.62      354.45     32.07 o 
   3  28   3       50.63       38.80     16.14 o 
  -4  29   3       13.84       52.41     23.88 o 
  -3  29   3     1501.86     1516.58     90.89 o 
  -2  29   3     1006.53      893.63     68.33 o 
  -1  29   3        2.26       11.54     20.23 o 
   0  29   3     1027.72     1108.70     88.57 o 
   1  29   3     1240.60     1207.29     81.93 o 
   2  29   3        1.69       10.45     11.43 o 
  -3  30   3       14.90       27.86     21.23 o 
  -2  30   3      127.14       87.57     28.53 o 
  -1  30   3      284.39      330.38     43.79 o 
   0  30   3        2.35       15.82     12.09 o 
   1  30   3       63.61      112.81     21.99 o 
 -10   0   4      353.62      378.15     47.10 o 
  -9   0   4     2469.31     2308.04    108.80 o 
  -8   0   4     2604.72     2426.13    108.14 o 
  -7   0   4     1018.39      946.70     59.71 o 
  -6   0   4     3186.24     3064.34    114.77 o 
  -5   0   4     1285.70     1293.67     64.35 o 
  -4   0   4      578.88      564.11     18.07 o 
  -3   0   4     7558.10     7741.21    118.66 o 
  -2   0   4    29669.32    29417.14    350.54 o 
  -1   0   4      799.75      943.78     20.39 o 
   0   0   4    13628.78    13642.39    153.17 o 
   1   0   4     9782.77     9728.88    144.48 o 
   2   0   4        1.74       22.08      6.68 o 
   3   0   4     3521.95     3812.12     66.08 o 
   4   0   4    11350.43    11462.59    173.23 o 
   5   0   4     4123.02     4084.71     76.47 o 
   6   0   4     4606.38     4443.64     84.88 o 
   7   0   4     4027.20     3902.53    142.99 o 
   8   0   4      101.27      114.22     18.79 o 
 -10   1   4      566.24      585.60     44.78 o 
  -9   1   4        7.45       15.99     14.93 o 
  -8   1   4        3.96       18.58     10.08 o 
  -7   1   4     1604.83     1513.83     57.72 o 
  -6   1   4      712.54      725.59     34.46 o 
  -5   1   4      520.18      506.46     17.74 o 
  -4   1   4     7310.73     7060.81    108.98 o 
  -3   1   4     1156.44     1219.75     25.47 o 
  -2   1   4     1308.08     1369.40     18.50 o 
  -1   1   4     2385.15     2350.60     28.76 o 
   0   1   4     4470.76     4733.00     47.05 o 
   1   1   4       45.23       71.09      5.96 o 
   2   1   4     7229.25     7353.43     88.07 o 
   3   1   4     1944.46     2005.39     28.33 o 
   4   1   4     1301.93     1326.49     23.21 o 
   5   1   4      213.04      243.49     11.63 o 
   6   1   4     1692.34     1625.14     30.28 o 
   7   1   4       50.56       55.60      7.53 o 
   8   1   4      392.16      436.10     22.26 o 
 -10   2   4      111.26      106.50     20.62 o 
  -9   2   4      445.97      452.80     33.27 o 
  -8   2   4      450.83      386.82     29.04 o 
  -7   2   4        0.05       12.61      8.91 o 
  -6   2   4      273.74      293.13     22.66 o 
  -5   2   4     5526.62     5548.15     92.11 o 
  -4   2   4       17.31       19.12      6.22 o 
  -3   2   4     4985.79     4951.71     71.33 o 
  -2   2   4      101.50      176.93      6.87 o 
  -1   2   4     1731.48     1869.17     28.41 o 
   0   2   4      207.24      198.60      7.21 o 
   1   2   4     4287.42     4489.01     57.61 o 
   2   2   4     2903.36     2973.87     37.38 o 
   3   2   4     2093.05     2194.00     27.51 o 
   4   2   4      743.91      724.09     16.11 o 
   5   2   4       15.84       18.88      4.58 o 
   6   2   4       74.88       92.29     11.93 o 
   7   2   4      249.91      260.59     12.73 o 
   8   2   4      378.74      420.38     26.63 o 
 -10   3   4     1947.66     2052.97     75.05 o 
  -9   3   4      405.56      392.30     31.13 o 
  -8   3   4      866.99      819.62     31.66 o 
  -7   3   4     6075.79     5450.70    226.56 o 
  -6   3   4     3744.40     3633.74    102.17 o 
  -5   3   4     2391.97     2372.33     59.18 o 
  -4   3   4     8707.70     8201.58    111.92 o 
  -3   3   4    15123.39    15012.19    188.86 o 
  -2   3   4     6569.31     6670.01     71.42 o 
  -1   3   4    13231.76    12784.22    167.90 o 
   0   3   4    10040.63    10022.94     97.05 o 
   1   3   4      844.05      846.21     15.47 o 
   2   3   4    10734.91    10759.73    112.68 o 
   3   3   4     7592.63     7770.30     94.32 o 
   4   3   4      884.90      889.59     20.89 o 
   5   3   4     4752.99     4758.32     60.86 o 
   6   3   4     1079.42     1042.90     23.30 o 
   7   3   4      122.52      101.54      9.05 o 
   8   3   4     1631.47     1759.67     54.34 o 
 -10   4   4       63.61       64.77     17.59 o 
  -9   4   4      613.76      535.99     35.30 o 
  -8   4   4     1059.04      978.76     34.91 o 
  -7   4   4       18.35       18.70      9.82 o 
  -6   4   4     2625.65     2721.00     63.40 o 
  -5   4   4      975.04      984.99     38.21 o 
  -4   4   4       45.51       74.06      9.29 o 
  -3   4   4       69.54      100.48     10.72 o 
  -2   4   4    14289.91    14788.90    137.57 o 
  -1   4   4       90.18      106.28      5.45 o 
   0   4   4     8986.41     9308.34     91.04 o 
   1   4   4     1739.70     1727.81     22.53 o 
   2   4   4      477.04      550.95     17.02 o 
   3   4   4     1594.15     1668.23     29.20 o 
   4   4   4     2175.47     2183.40     36.98 o 
   5   4   4      611.59      621.79     18.87 o 
   6   4   4     1472.26     1384.18     27.57 o 
   7   4   4     1153.64     1193.66     30.00 o 
   8   4   4       28.32       36.71     11.88 o 
 -10   5   4      402.54      431.20     34.56 o 
  -9   5   4      733.92      784.18     42.50 o 
  -8   5   4      627.62      593.66     26.71 o 
  -7   5   4      282.12      305.41     18.33 o 
  -6   5   4      151.89      163.45     11.61 o 
  -5   5   4       97.16      122.81      9.56 o 
  -4   5   4       69.27       85.58      7.47 o 
  -3   5   4     9350.41     9412.96    125.15 o 
  -2   5   4     6413.83     7002.64     70.29 o 
  -1   5   4     5912.28     5866.89     60.57 o 
   0   5   4      509.43      593.44     10.47 o 
   1   5   4     3336.24     3337.50     40.71 o 
   2   5   4      121.91      121.88      6.72 o 
   3   5   4     1287.48     1304.33     25.10 o 
   4   5   4       14.04       17.95      4.73 o 
   5   5   4     5100.47     5029.83     70.88 o 
   6   5   4      361.76      378.56     15.87 o 
   7   5   4      527.47      507.21     19.45 o 
   8   5   4      171.81      175.83     18.95 o 
 -10   6   4       54.93       88.90     25.21 o 
  -9   6   4     1696.39     1738.09     79.94 o 
  -8   6   4     1383.74     1350.69     41.69 o 
  -7   6   4      220.68      214.36     14.36 o 
  -6   6   4     1746.63     1768.76     34.26 o 
  -5   6   4    12211.48    11952.12    142.71 o 
  -4   6   4        5.55       17.22      4.50 o 
  -3   6   4     7443.91     7458.95    103.01 o 
  -2   6   4     7673.78     7591.04     76.01 o 
  -1   6   4      254.75      229.74     11.41 o 
   0   6   4     6522.61     6723.16     68.07 o 
   1   6   4     7519.42     7131.34     77.80 o 
   2   6   4     4811.42     4982.61     64.21 o 
   3   6   4    10064.93    10179.65    119.93 o 
   4   6   4     5517.48     5582.42     74.27 o 
   5   6   4       68.53       63.50      7.40 o 
   6   6   4     1115.90     1099.35     31.71 o 
   7   6   4     2400.02     2435.58     46.62 o 
   8   6   4      503.61      526.23     33.74 o 
  -9   7   4      236.85      287.34     33.17 o 
  -8   7   4      457.47      421.53     29.15 o 
  -7   7   4      937.80      910.61     33.06 o 
  -6   7   4      653.78      684.73     19.84 o 
  -5   7   4      635.33      643.79     18.14 o 
  -4   7   4      588.48      544.05     15.44 o 
  -3   7   4     1278.31     1150.44     21.05 o 
  -2   7   4      108.24      119.00     12.85 o 
  -1   7   4    10769.10    10659.33     96.40 o 
   0   7   4      397.55      369.49      9.66 o 
   1   7   4     3447.77     3497.33     47.45 o 
   2   7   4      707.36      703.05     13.87 o 
   3   7   4     2010.63     2058.22     34.39 o 
   4   7   4        1.77        7.27      4.57 o 
   5   7   4     3724.82     3695.01     56.51 o 
   6   7   4      843.36      826.85     27.35 o 
   7   7   4      450.46      408.72     25.76 o 
   8   7   4      815.30      898.87     38.55 o 
  -9   8   4      540.19      599.21     43.45 o 
  -8   8   4      592.67      566.93     33.69 o 
  -7   8   4      373.01      370.71     18.43 o 
  -6   8   4      811.89      829.21     22.21 o 
  -5   8   4      105.35      123.19      9.00 o 
  -4   8   4     1031.93     1126.77     27.24 o 
  -3   8   4     1543.05     1664.03     27.16 o 
  -2   8   4     5049.71     5032.57     54.29 o 
  -1   8   4       91.29       96.06      5.24 o 
   0   8   4       62.17       88.45      8.69 o 
   1   8   4      371.64      358.65     16.58 o 
   2   8   4      447.95      508.62     14.03 o 
   3   8   4       27.09       38.14      6.53 o 
   4   8   4     2172.27     2117.98     36.78 o 
   5   8   4      286.80      338.96     20.01 o 
   6   8   4      214.72      222.84     15.12 o 
   7   8   4      189.64      184.68     19.14 o 
   8   8   4        4.28       16.84     10.12 o 
  -9   9   4      574.63      559.26     57.05 o 
  -8   9   4      496.32      474.89     21.86 o 
  -7   9   4     2797.84     2758.99     48.93 o 
  -6   9   4      904.30      916.55     23.81 o 
  -5   9   4      869.06      873.85     23.36 o 
  -4   9   4    12166.60    11952.78    142.07 o 
  -3   9   4     2056.71     1997.55     31.06 o 
  -2   9   4      731.25      707.67     13.66 o 
  -1   9   4    11767.69    11627.69    120.04 o 
   0   9   4     4051.39     4007.16     44.72 o 
   1   9   4     1092.88     1111.96     21.57 o 
   2   9   4     7649.83     7784.33     94.39 o 
   3   9   4     4804.26     4769.56     65.66 o 
   4   9   4     1234.17     1300.10     32.09 o 
   5   9   4     4018.24     3991.56     69.95 o 
   6   9   4     2954.62     2805.60     57.06 o 
   7   9   4      332.96      321.47     23.52 o 
   8   9   4      767.06      764.92     35.93 o 
  -9  10   4      328.13      328.39     45.11 o 
  -8  10   4      443.36      444.97     21.26 o 
  -7  10   4     1399.35     1372.76     31.82 o 
  -6  10   4     2817.78     2772.22     47.75 o 
  -5  10   4     6190.20     6051.61     82.16 o 
  -4  10   4       63.56       80.58      6.69 o 
  -3  10   4     2452.43     2414.25     31.32 o 
  -2  10   4     5921.75     6037.66     64.26 o 
  -1  10   4      105.17      102.11      5.90 o 
   0  10   4      212.80      242.45      7.84 o 
   1  10   4     9521.56     9448.88    110.80 o 
   2  10   4       66.00       68.61      6.59 o 
   3  10   4     5124.84     5052.05     67.58 o 
   4  10   4      852.85      838.98     25.22 o 
   5  10   4       29.72       32.46      7.54 o 
   6  10   4      317.24      307.90     17.64 o 
   7  10   4      296.91      270.26     22.17 o 
   8  10   4      117.65      112.94     17.20 o 
  -9  11   4        1.40       -3.32     15.26 o 
  -8  11   4      281.95      308.95     38.81 o 
  -7  11   4        8.43       18.09      5.96 o 
  -6  11   4     2665.99     2705.75     54.90 o 
  -5  11   4      709.96      705.71     20.25 o 
  -4  11   4     2333.85     2277.15     36.54 o 
  -3  11   4       32.53       62.17      4.66 o 
  -2  11   4      175.43      183.59      7.45 o 
  -1  11   4      339.51      353.90     10.43 o 
   0  11   4     3402.88     3307.20     39.20 o 
   1  11   4        0.08        8.12      3.73 o 
   2  11   4     2685.34     2659.61     40.68 o 
   3  11   4      810.71      799.21     23.61 o 
   4  11   4       16.12       33.37      7.02 o 
   5  11   4       88.09      127.65     11.71 o 
   6  11   4       43.20       46.87     11.87 o 
   7  11   4      215.21      196.86     19.73 o 
   8  11   4       24.33       22.49     10.80 o 
  -9  12   4     1283.96     1237.94     84.92 o 
  -8  12   4     2590.89     2573.53     98.52 o 
  -7  12   4       40.22       56.04      8.06 o 
  -6  12   4     4653.78     4677.56     70.00 o 
  -5  12   4     1740.56     1821.36     32.29 o 
  -4  12   4      404.21      401.63     13.29 o 
  -3  12   4     2680.14     2745.78     40.02 o 
  -2  12   4    16116.16    15670.08    162.32 o 
  -1  12   4       38.87       47.95      6.24 o 
   0  12   4    15538.26    14914.63    140.72 o 
   1  12   4     6180.67     6201.51     71.85 o 
   2  12   4       98.01      106.33     10.82 o 
   3  12   4      638.93      652.18     21.45 o 
   4  12   4     7658.27     7105.57    106.78 o 
   5  12   4     1074.37     1083.56     31.54 o 
   6  12   4     2957.68     2906.80     59.94 o 
   7  12   4     1994.13     1998.47     59.39 o 
   8  12   4       26.34       34.19     15.93 o 
  -9  13   4        7.97       14.60     16.59 o 
  -8  13   4        1.69        2.20      9.61 o 
  -7  13   4     1764.56     1742.15     43.00 o 
  -6  13   4      550.47      550.00     18.95 o 
  -5  13   4      272.30      282.55     18.73 o 
  -4  13   4     4718.81     4740.89     80.11 o 
  -3  13   4        3.49        9.37      3.46 o 
  -2  13   4      620.47      639.95     16.40 o 
  -1  13   4     2921.62     2949.56     40.17 o 
   0  13   4     2416.86     2451.66     31.98 o 
   1  13   4      358.70      351.20     11.02 o 
   2  13   4     7260.87     6992.75    101.85 o 
   3  13   4     1143.05     1078.49     28.88 o 
   4  13   4      837.92      827.51     30.64 o 
   5  13   4      831.11      760.77     30.16 o 
   6  13   4      838.89      825.51     34.28 o 
   7  13   4       12.10       39.30     12.15 o 
  -9  14   4        7.11       28.53     21.23 o 
  -8  14   4       61.32       55.73     23.22 o 
  -7  14   4        0.06        4.77      5.86 o 
  -6  14   4      283.15      306.27     13.23 o 
  -5  14   4      163.73      171.63      9.92 o 
  -4  14   4        0.57       18.50      4.73 o 
  -3  14   4      629.58      615.05     16.50 o 
  -2  14   4      180.57      194.89      9.37 o 
  -1  14   4      395.60      390.37     12.89 o 
   0  14   4      925.39      994.87     22.06 o 
   1  14   4      180.81      162.88     11.18 o 
   2  14   4      167.68      177.14     10.71 o 
   3  14   4      217.20      244.15     13.95 o 
   4  14   4      744.43      754.84     25.08 o 
   5  14   4       25.81       36.50      8.04 o 
   6  14   4        0.44        0.16     14.58 o 
   7  14   4      218.40      225.26     21.12 o 
  -8  15   4      501.92      500.22     53.74 o 
  -7  15   4     3333.47     3364.99     66.81 o 
  -6  15   4     1175.70     1143.14     40.30 o 
  -5  15   4     1387.05     1391.71     28.12 o 
  -4  15   4     6036.60     5952.50     77.58 o 
  -3  15   4     2087.23     2043.36     37.62 o 
  -2  15   4      118.50      134.66      8.23 o 
  -1  15   4     7148.09     6893.14     86.28 o 
   0  15   4     5944.76     5661.54     61.62 o 
   1  15   4      262.67      292.63     25.15 o 
   2  15   4     5362.99     5138.50     73.33 o 
   3  15   4     2396.84     2368.64     48.43 o 
   4  15   4       17.12       11.08      5.91 o 
   5  15   4     2859.39     2788.45     57.72 o 
   6  15   4      983.70      942.01     38.72 o 
   7  15   4       61.73       66.11     14.52 o 
  -8  16   4     1242.40     1317.48     55.59 o 
  -7  16   4      142.33      129.95     28.29 o 
  -6  16   4     1165.58     1184.98     34.37 o 
  -5  16   4     1738.80     1754.94     45.72 o 
  -4  16   4       14.51       23.93      5.25 o 
  -3  16   4     2126.12     2069.05     38.25 o 
  -2  16   4     3438.32     3344.89     54.39 o 
  -1  16   4      705.84      698.76     18.11 o 
   0  16   4     5853.58     5680.94     77.18 o 
   1  16   4     3906.71     3735.31     57.33 o 
   2  16   4      107.03      121.87      9.60 o 
   3  16   4      728.62      787.77     23.19 o 
   4  16   4     1502.87     1447.04     37.60 o 
   5  16   4      478.49      497.38     22.89 o 
   6  16   4     1112.30     1028.31     48.63 o 
   7  16   4     1069.83     1017.49     42.65 o 
  -8  17   4      266.70      280.41     27.25 o 
  -7  17   4      210.04      252.42     21.28 o 
  -6  17   4      767.49      736.10     26.84 o 
  -5  17   4      307.57      296.86     16.71 o 
  -4  17   4        2.91        5.44      4.37 o 
  -3  17   4      646.67      603.83     21.24 o 
  -2  17   4       36.79       35.61      5.56 o 
  -1  17   4     1665.78     1607.01     30.24 o 
   0  17   4      278.95      315.77     21.30 o 
   1  17   4      102.49      125.95      9.74 o 
   2  17   4      417.23      443.96     17.03 o 
   3  17   4      390.47      391.68     16.76 o 
   4  17   4      434.94      451.13     18.82 o 
   5  17   4      681.21      699.33     32.42 o 
   6  17   4      428.76      442.40     30.94 o 
   7  17   4      246.57      269.03     29.75 o 
  -8  18   4      474.74      526.44     35.97 o 
  -7  18   4      479.36      538.19     34.09 o 
  -6  18   4     1436.59     1466.44     39.53 o 
  -5  18   4     4075.61     3931.91    130.80 o 
  -4  18   4        4.44       22.44      5.88 o 
  -3  18   4     7076.59     6998.52    101.93 o 
  -2  18   4      675.28      681.98     18.84 o 
  -1  18   4      235.01      234.77     13.00 o 
   0  18   4      169.75      184.41     11.13 o 
   1  18   4    13370.79    12480.76    151.22 o 
   2  18   4      149.66      164.78     11.34 o 
   3  18   4     3909.51     3677.49     60.66 o 
   4  18   4     2450.07     2441.70     47.79 o 
   5  18   4        1.65        1.97      7.75 o 
   6  18   4      262.26      326.44     24.76 o 
  -8  19   4       62.92       87.79     18.48 o 
  -7  19   4     2128.66     2114.41     72.15 o 
  -6  19   4       73.44       78.01     13.56 o 
  -5  19   4      203.14      234.65     15.68 o 
  -4  19   4     2422.56     2289.79     49.69 o 
  -3  19   4     1379.42     1448.96     40.12 o 
  -2  19   4      134.14      142.04     12.94 o 
  -1  19   4     3631.03     3569.49     61.41 o 
   0  19   4     1087.07     1056.29     28.70 o 
   1  19   4      361.73      329.49     15.10 o 
   2  19   4     2708.36     2612.41     56.67 o 
   3  19   4      348.14      356.50     27.03 o 
   4  19   4      101.51      100.19     10.50 o 
   5  19   4     1476.10     1408.90     42.04 o 
   6  19   4      698.46      681.05     34.28 o 
  -7  20   4       28.23       25.39     12.74 o 
  -6  20   4      130.65      140.52     19.64 o 
  -5  20   4      106.16      128.47     12.49 o 
  -4  20   4      301.54      296.60     17.06 o 
  -3  20   4      287.84      258.88     16.84 o 
  -2  20   4       32.01       53.09     11.89 o 
  -1  20   4       62.29       63.17      8.40 o 
   0  20   4        9.01       12.70      5.47 o 
   1  20   4      664.51      620.93     24.62 o 
   2  20   4       12.22       21.57      6.26 o 
   3  20   4      272.08      266.42     15.22 o 
   4  20   4      286.30      276.52     18.86 o 
   5  20   4        6.96       18.17      8.55 o 
   6  20   4        5.34       27.66      9.83 o 
  -7  21   4     1244.47     1297.43     55.73 o 
  -6  21   4      278.43      254.53     25.07 o 
  -5  21   4        8.89       14.23      6.73 o 
  -4  21   4     3013.91     3000.18     60.42 o 
  -3  21   4      506.44      495.40     28.20 o 
  -2  21   4      235.48      285.97     33.00 o 
  -1  21   4     4109.44     3999.46     68.56 o 
   0  21   4      892.75      838.49     26.10 o 
   1  21   4       90.95      111.67     13.20 o 
   2  21   4     3488.55     3288.05     56.89 o 
   3  21   4      939.28      953.90     34.55 o 
   4  21   4        8.20       27.82      8.78 o 
   5  21   4     1331.43     1297.85     48.36 o 
   6  21   4      807.27      795.75     39.05 o 
  -7  22   4      123.73      107.50     19.90 o 
  -6  22   4      406.17      383.42     33.83 o 
  -5  22   4     1909.75     2004.16     67.08 o 
  -4  22   4        1.05       10.19      6.19 o 
  -3  22   4     1381.59     1409.47     60.37 o 
  -2  22   4      564.17      536.70     29.75 o 
  -1  22   4       14.87       18.75      6.04 o 
   0  22   4      809.13      819.63     26.20 o 
   1  22   4     2589.83     2638.52     54.87 o 
   2  22   4      196.70      221.72     13.93 o 
   3  22   4     1647.09     1559.18     43.23 o 
   4  22   4     1096.78     1015.03     35.31 o 
   5  22   4       80.51       86.48     13.50 o 
  -6  23   4      111.22      116.96     27.86 o 
  -5  23   4      264.63      273.41     25.07 o 
  -4  23   4      396.69      369.61     25.96 o 
  -3  23   4      348.70      332.64     24.55 o 
  -2  23   4        0.04       10.86      8.88 o 
  -1  23   4      297.75      318.98     19.89 o 
   0  23   4      329.14      357.18     26.33 o 
   1  23   4      649.07      609.30     23.47 o 
   2  23   4     1013.38      948.81     27.52 o 
   3  23   4       51.23       62.54     14.22 o 
   4  23   4       91.18      105.39     14.14 o 
   5  23   4       92.67       80.77     13.70 o 
  -6  24   4      955.03      908.28     45.97 o 
  -5  24   4      835.88      853.82     62.36 o 
  -4  24   4      131.13      125.39     27.20 o 
  -3  24   4      997.01     1045.45     43.44 o 
  -2  24   4     3362.55     3321.95     89.23 o 
  -1  24   4      536.28      515.94     30.23 o 
   0  24   4     2963.15     2945.49     57.89 o 
   1  24   4      867.06      851.50     28.25 o 
   2  24   4      192.57      186.71     16.00 o 
   3  24   4      181.46      226.68     21.93 o 
   4  24   4     2061.99     2074.53     53.88 o 
   5  24   4      280.32      281.34     21.45 o 
  -6  25   4     1182.51     1328.83     81.60 o 
  -5  25   4      461.90      436.53     47.10 o 
  -4  25   4     2221.20     2232.41    107.47 o 
  -3  25   4      145.33      108.14     27.20 o 
  -2  25   4      429.80      471.97     29.00 o 
  -1  25   4      907.00      958.22     41.76 o 
   0  25   4     1162.78     1119.01     58.68 o 
   1  25   4      308.04      329.56     24.12 o 
   2  25   4     2694.93     2672.03     68.82 o 
   3  25   4      185.54      197.83     17.50 o 
   4  25   4      277.21      308.05     21.89 o 
  -5  26   4        0.26        5.97     15.26 o 
  -4  26   4        0.31       31.18     18.58 o 
  -3  26   4        2.53        1.99     13.93 o 
  -2  26   4      200.95      218.93     35.16 o 
  -1  26   4        6.08       11.94     15.26 o 
   0  26   4        6.15       15.07     11.70 o 
   1  26   4      220.85      233.56     25.79 o 
   2  26   4        1.26       19.16     10.17 o 
   3  26   4        0.10        2.89      7.34 o 
   4  26   4       35.04       44.29     11.45 o 
  -4  27   4     1690.00     1694.38     94.21 o 
  -3  27   4      166.19      163.20     32.51 o 
  -2  27   4       68.59       89.56     25.87 o 
  -1  27   4     1586.81     1419.72     85.58 o 
   0  27   4     1271.07     1240.21     55.35 o 
   1  27   4       44.40       31.18     13.83 o 
   2  27   4     2752.41     2637.68     88.90 o 
   3  27   4      343.97      308.86     24.52 o 
  -4  28   4      158.04      166.52     33.83 o 
  -3  28   4      676.34      701.90     61.03 o 
  -2  28   4     1802.71     1797.87     98.19 o 
  -1  28   4      126.69      121.41     30.52 o 
   0  28   4     1816.40     1834.06     70.13 o 
   1  28   4      542.26      511.51     51.75 o 
   2  28   4        1.06       -1.00     10.32 o 
  -3  29   4        0.13      -11.94     11.94 o 
  -2  29   4      283.73      213.62     37.82 o 
  -1  29   4      153.89      173.15     35.16 o 
   0  29   4        3.98       45.78     21.89 o 
   1  29   4       14.82       31.18     14.52 o 
 -10   1   5      287.24      311.09     31.60 o 
  -9   1   5     1630.34     1592.49     64.72 o 
  -8   1   5     1341.67     1269.28     54.36 o 
  -7   1   5      530.23      532.78     43.45 o 
  -6   1   5     1212.14     1124.47     51.08 o 
  -5   1   5     6263.82     6249.10    136.04 o 
  -4   1   5      881.91      872.68     39.81 o 
  -3   1   5     4411.10     4319.36     55.55 o 
  -2   1   5     5802.89     5740.41     59.96 o 
  -1   1   5      450.43      442.28     10.84 o 
   0   1   5     1781.85     1721.66     26.79 o 
   1   1   5     6904.82     7148.41     87.69 o 
   2   1   5     1184.71     1172.17     25.68 o 
   3   1   5     3733.92     3768.04     67.13 o 
   4   1   5     1641.80     1624.06     36.80 o 
   5   1   5      748.89      785.61     25.78 o 
   6   1   5     1230.46     1289.74     30.69 o 
   7   1   5     1165.02     1114.95     29.79 o 
   8   1   5      242.45      274.03     23.42 o 
 -10   2   5      384.38      389.43     47.10 o 
  -9   2   5      649.25      557.91     37.27 o 
  -8   2   5       50.60       53.58     14.99 o 
  -7   2   5     3518.81     3286.19     92.17 o 
  -6   2   5     2207.10     2153.95     68.02 o 
  -5   2   5     1095.67     1004.57     41.25 o 
  -4   2   5     5787.17     5657.33    103.05 o 
  -3   2   5      901.21      848.90     21.22 o 
  -2   2   5        5.15       31.04      8.54 o 
  -1   2   5     7214.28     7129.45     73.37 o 
   0   2   5    16684.80    16107.01    163.43 o 
   1   2   5     2417.69     2486.81     38.41 o 
   2   2   5     6308.78     6197.32     78.75 o 
   3   2   5     2269.92     2306.57     44.28 o 
   4   2   5        7.02       11.20      8.14 o 
   5   2   5     2540.36     2537.26     51.21 o 
   6   2   5     2894.87     2789.78     49.54 o 
   7   2   5        0.28        1.22      5.86 o 
   8   2   5     1891.80     1866.98     58.08 o 
 -10   3   5        0.50       18.58     17.91 o 
  -9   3   5      200.64      195.23     24.34 o 
  -8   3   5        0.37        8.25      9.55 o 
  -7   3   5      214.46      235.34     23.33 o 
  -6   3   5     3393.44     3220.08     87.88 o 
  -5   3   5      386.02      372.07     20.91 o 
  -4   3   5     1470.72     1409.03     30.52 o 
  -3   3   5      529.05      564.77     17.31 o 
  -2   3   5        0.12       10.29      4.32 o 
  -1   3   5     1212.02     1210.28     22.92 o 
   0   3   5       29.17       41.10      6.03 o 
   1   3   5     2865.64     2904.31     43.35 o 
   2   3   5     1098.19     1085.69     22.59 o 
   3   3   5      472.30      466.07     17.49 o 
   4   3   5     2287.31     2223.83     38.76 o 
   5   3   5     1545.90     1482.03     31.54 o 
   6   3   5      771.12      794.35     23.80 o 
   7   3   5      666.98      683.40     26.46 o 
   8   3   5       88.82      104.68     16.74 o 
 -10   4   5      971.90      990.49     70.99 o 
  -9   4   5      358.94      381.06     41.46 o 
  -8   4   5      402.29      379.76     22.62 o 
  -7   4   5     1367.28     1368.61     53.89 o 
  -6   4   5     1169.27     1214.94     41.11 o 
  -5   4   5        0.66       10.94      6.50 o 
  -4   4   5     8661.86     8468.97    117.89 o 
  -3   4   5     4172.98     3942.69     62.59 o 
  -2   4   5        3.02       10.69      3.33 o 
  -1   4   5     8156.23     7926.80     80.69 o 
   0   4   5     2674.84     2723.63     40.75 o 
   1   4   5       97.91       76.17      5.08 o 
   2   4   5     5907.37     5954.16     80.11 o 
   3   4   5     5961.02     5805.66     76.21 o 
   4   4   5       13.86       15.53      5.00 o 
   5   4   5     2222.10     2236.05     40.99 o 
   6   4   5     1857.82     1860.03     38.40 o 
   7   4   5        2.84        9.53      7.23 o 
   8   4   5      424.98      444.40     34.07 o 
 -10   5   5       76.91       89.56     26.54 o 
  -9   5   5      526.69      490.66     35.79 o 
  -8   5   5     1699.76     1681.91     49.09 o 
  -7   5   5      420.90      449.86     33.17 o 
  -6   5   5     5547.21     5078.27    101.43 o 
  -5   5   5     3054.12     2946.14     67.66 o 
  -4   5   5      764.90      804.35     28.73 o 
  -3   5   5     3892.48     3815.47     92.56 o 
  -2   5   5     7749.81     7827.45     79.32 o 
  -1   5   5     3293.90     3357.99     37.84 o 
   0   5   5     4880.63     4851.91     52.81 o 
   1   5   5    11066.75    11086.13    109.01 o 
   2   5   5        3.59       12.84      3.43 o 
   3   5   5      818.70      855.69     20.53 o 
   4   5   5     6589.25     6520.67     86.16 o 
   5   5   5      677.92      694.01     20.83 o 
   6   5   5      237.09      254.90     16.33 o 
   7   5   5     1858.18     1737.16     82.80 o 
   8   5   5      316.85      396.56     46.09 o 
  -9   6   5      281.24      288.85     29.52 o 
  -8   6   5       31.59       46.63     10.70 o 
  -7   6   5      192.32      184.61     21.15 o 
  -6   6   5      213.88      208.06     14.04 o 
  -5   6   5        5.12       19.43      7.09 o 
  -4   6   5      553.08      590.54     19.37 o 
  -3   6   5       55.65       83.26     11.40 o 
  -2   6   5        5.84        7.44      2.74 o 
  -1   6   5     1187.58     1249.81     17.44 o 
   0   6   5      375.19      395.13      9.98 o 
   1   6   5       13.51       19.43      3.38 o 
   2   6   5      506.35      561.32     21.77 o 
   3   6   5      137.16      138.53      8.72 o 
   4   6   5      166.75      157.99      9.99 o 
   5   6   5        5.38       14.03      5.45 o 
   6   6   5       29.08       22.86      7.65 o 
   7   6   5        1.36       16.25     12.27 o 
   8   6   5        9.14       20.28     11.11 o 
  -9   7   5      497.69      505.07     36.27 o 
  -8   7   5     1965.84     1850.66     52.02 o 
  -7   7   5      292.72      312.43     17.87 o 
  -6   7   5     3736.90     3563.81     66.30 o 
  -5   7   5     4139.57     4155.62     61.77 o 
  -4   7   5      101.31      106.01      7.82 o 
  -3   7   5     2303.45     2268.14     34.46 o 
  -2   7   5     4857.71     4748.00     49.13 o 
  -1   7   5     4089.30     4196.23     44.66 o 
   0   7   5     7534.04     7514.11     77.35 o 
   1   7   5     9657.37     9570.08    104.26 o 
   2   7   5      439.41      452.27     13.95 o 
   3   7   5     1472.50     1413.21     29.78 o 
   4   7   5     1286.35     1321.44     28.32 o 
   5   7   5     1875.89     1890.26     43.08 o 
   6   7   5      433.73      414.88     20.30 o 
   7   7   5     1890.58     1858.29     56.99 o 
  -9   8   5     1073.37     1081.77     52.09 o 
  -8   8   5      510.83      524.16     26.45 o 
  -7   8   5     2642.51     2551.16     55.12 o 
  -6   8   5     1797.95     1743.61     41.68 o 
  -5   8   5      112.69      117.09      8.95 o 
  -4   8   5     8551.30     8426.65     96.99 o 
  -3   8   5     5048.22     4871.96     61.21 o 
  -2   8   5     1103.71     1101.37     17.37 o 
  -1   8   5     7484.45     7500.44     77.63 o 
   0   8   5     2795.27     2897.22     36.45 o 
   1   8   5       66.17       86.48      9.97 o 
   2   8   5     3392.82     3377.46     49.64 o 
   3   8   5     5871.86     5813.82     81.63 o 
   4   8   5      234.68      227.42     13.61 o 
   5   8   5     3475.73     3472.55     64.72 o 
   6   8   5      608.66      626.74     24.77 o 
   7   8   5       15.19       27.12     11.31 o 
  -9   9   5       66.22       79.32     18.48 o 
  -8   9   5      338.23      350.42     26.08 o 
  -7   9   5       49.38       63.76     10.31 o 
  -6   9   5      834.84      783.77     26.60 o 
  -5   9   5       15.02       54.05     17.08 o 
  -4   9   5      143.16      147.82      8.63 o 
  -3   9   5        0.15       10.64      3.66 o 
  -2   9   5       75.46      101.05      6.78 o 
  -1   9   5     1026.01     1041.17     18.64 o 
   0   9   5      312.74      317.32     10.89 o 
   1   9   5     2590.68     2681.24     41.43 o 
   2   9   5      783.92      784.80     19.44 o 
   3   9   5      120.01      107.02      8.07 o 
   4   9   5      328.93      308.87     15.93 o 
   5   9   5        0.05        1.92      6.30 o 
   6   9   5       17.38       30.42      8.45 o 
   7   9   5      599.27      601.39     32.05 o 
  -9  10   5      504.94      561.92     60.37 o 
  -8  10   5       65.93       89.77     17.53 o 
  -7  10   5     4110.07     3984.21     74.82 o 
  -6  10   5      893.01      858.44     28.13 o 
  -5  10   5     1409.27     1384.84     39.63 o 
  -4  10   5      920.93      866.89     20.33 o 
  -3  10   5     1686.65     1676.61     29.38 o 
  -2  10   5      113.78      111.22      6.68 o 
  -1  10   5     2898.75     2952.75     37.89 o 
   0  10   5     9691.93     9469.14     94.81 o 
   1  10   5     1541.32     1617.04     29.63 o 
   2  10   5     4313.36     4196.70     59.36 o 
   3  10   5      551.94      560.69     20.13 o 
   4  10   5       65.10       72.91      9.29 o 
   5  10   5      598.15      583.90     23.01 o 
   6  10   5     2114.05     2088.04     56.88 o 
   7  10   5       93.51      110.26     16.83 o 
  -9  11   5      555.44      629.59     64.35 o 
  -8  11   5     1913.87     1993.07     70.35 o 
  -7  11   5       55.74       81.24     12.36 o 
  -6  11   5      891.93      884.67     34.07 o 
  -5  11   5     3979.16     3902.11     55.41 o 
  -4  11   5      310.04      314.36     12.33 o 
  -3  11   5     3230.32     3060.04     44.43 o 
  -2  11   5     8260.72     8284.60    104.08 o 
  -1  11   5      866.01      916.15     19.42 o 
   0  11   5     5059.42     4975.73     57.31 o 
   1  11   5     6840.09     6813.64     86.06 o 
   2  11   5     1599.01     1564.02     29.83 o 
   3  11   5      991.09     1040.54     28.75 o 
   4  11   5     7104.43     6857.06    105.79 o 
   5  11   5      334.90      375.41     19.17 o 
   6  11   5      585.69      583.32     30.31 o 
   7  11   5     1119.00     1104.31     43.97 o 
  -8  12   5      213.68      218.93     38.48 o 
  -7  12   5        6.16       11.21      6.89 o 
  -6  12   5      367.25      360.29     14.72 o 
  -5  12   5       18.02       36.71      5.83 o 
  -4  12   5      463.79      436.46     14.59 o 
  -3  12   5      180.12      187.75      9.68 o 
  -2  12   5      203.49      202.24     10.70 o 
  -1  12   5      670.04      681.29     15.47 o 
   0  12   5      109.36      118.84      6.66 o 
   1  12   5      179.05      202.31     10.68 o 
   2  12   5       10.01       15.58      5.54 o 
   3  12   5      200.99      209.38     13.54 o 
   4  12   5       14.53       29.61      7.67 o 
   5  12   5      370.27      348.73     21.64 o 
   6  12   5       11.89        9.28      8.86 o 
   7  12   5      115.46      124.95     17.95 o 
  -8  13   5      354.87      366.21     47.77 o 
  -7  13   5      327.23      326.66     18.71 o 
  -6  13   5      416.78      403.96     15.65 o 
  -5  13   5     1773.60     1780.28     33.39 o 
  -4  13   5     2072.84     2029.05     35.22 o 
  -3  13   5     1898.02     1883.29     32.88 o 
  -2  13   5     3507.18     3460.33     53.71 o 
  -1  13   5        1.61        6.43      3.64 o 
   0  13   5      142.42      167.85     10.37 o 
   1  13   5      470.36      429.05     15.48 o 
   2  13   5     1893.04     1775.90     39.31 o 
   3  13   5      568.69      580.90     21.65 o 
   4  13   5     4475.99     4379.05     76.94 o 
   5  13   5        5.16       20.11      7.49 o 
   6  13   5      408.08      415.61     27.29 o 
   7  13   5      312.45      316.65     39.47 o 
  -8  14   5       37.47       19.90     18.58 o 
  -7  14   5     2111.48     2188.68    146.62 o 
  -6  14   5     2275.98     2263.60     40.22 o 
  -5  14   5      869.05      891.22     22.58 o 
  -4  14   5     3448.81     3492.31     51.13 o 
  -3  14   5     2898.30     2815.97     47.79 o 
  -2  14   5        0.36        5.24      3.93 o 
  -1  14   5     6938.38     6746.89     79.06 o 
   0  14   5     1071.81     1031.51     19.36 o 
   1  14   5       96.23      111.09      8.95 o 
   2  14   5     5813.85     5595.63     79.50 o 
   3  14   5     1326.28     1225.40     32.84 o 
   4  14   5      202.71      199.76     14.77 o 
   5  14   5     1571.18     1527.30     40.81 o 
   6  14   5     1923.54     1880.76     63.48 o 
   7  14   5      185.42      188.83     26.90 o 
  -8  15   5       14.78       21.89     18.58 o 
  -7  15   5       20.37       51.75     21.89 o 
  -6  15   5      195.76      201.69     11.97 o 
  -5  15   5      406.83      405.02     15.35 o 
  -4  15   5     1299.79     1288.34     27.38 o 
  -3  15   5     1558.53     1535.58     32.65 o 
  -2  15   5      712.33      742.33     20.99 o 
  -1  15   5     2222.68     2186.02     34.76 o 
   0  15   5      696.22      618.77     18.88 o 
   1  15   5       12.76       14.16      4.85 o 
   2  15   5      284.16      267.15     13.78 o 
   3  15   5      482.80      422.71     19.21 o 
   4  15   5     1546.22     1542.16     39.75 o 
   5  15   5      295.43      318.21     26.84 o 
   6  15   5      296.64      268.39     23.11 o 
  -8  16   5      583.50      566.56     58.38 o 
  -7  16   5      354.99      341.00     43.79 o 
  -6  16   5      648.38      666.63     25.89 o 
  -5  16   5      169.86      190.50     12.07 o 
  -4  16   5     1375.02     1520.19     30.42 o 
  -3  16   5     3121.76     3146.86     58.80 o 
  -2  16   5     1486.95     1450.60     31.31 o 
  -1  16   5     4970.50     4814.26     66.80 o 
   0  16   5      561.72      527.34     17.74 o 
   1  16   5      306.64      302.35     14.22 o 
   2  16   5     1752.00     1652.84     35.63 o 
   3  16   5     2840.91     2699.31     49.80 o 
   4  16   5       18.78       22.56      7.41 o 
   5  16   5     1241.15     1336.14     46.87 o 
   6  16   5      327.47      312.51     24.75 o 
  -8  17   5     1271.67     1136.44     81.60 o 
  -7  17   5      137.71      167.85     33.83 o 
  -6  17   5      749.13      757.31     33.82 o 
  -5  17   5     2154.61     2103.99     38.30 o 
  -4  17   5      367.89      389.17     16.44 o 
  -3  17   5     1339.69     1400.62     31.78 o 
  -2  17   5     4741.17     4653.56     74.95 o 
  -1  17   5      207.04      240.55     22.33 o 
   0  17   5      935.30      934.12     24.44 o 
   1  17   5     6058.82     5860.35     82.95 o 
   2  17   5      638.30      618.46     21.05 o 
   3  17   5     1119.56     1125.90     29.73 o 
   4  17   5     1786.14     1879.58     60.90 o 
   5  17   5      400.99      361.46     25.33 o 
   6  17   5      381.23      432.80     29.10 o 
  -8  18   5       28.28       29.85     20.57 o 
  -7  18   5      174.77      162.74     27.20 o 
  -6  18   5        4.04        8.67     10.04 o 
  -5  18   5        0.21        8.53      6.56 o 
  -4  18   5      366.87      376.50     18.14 o 
  -3  18   5        2.43       14.60      5.47 o 
  -2  18   5       24.46       35.06      9.10 o 
  -1  18   5     1050.75     1022.67     33.21 o 
   0  18   5      449.99      452.25     17.23 o 
   1  18   5      156.49      168.36     11.71 o 
   2  18   5      786.99      742.50     26.99 o 
   3  18   5       95.21       82.84      9.96 o 
   4  18   5      116.54      137.03     14.58 o 
   5  18   5      107.75       93.07     15.50 o 
   6  18   5      123.47      142.50     33.50 o 
  -7  19   5        0.18        5.64     10.79 o 
  -6  19   5      844.13      795.40     40.74 o 
  -5  19   5     1394.06     1397.59     38.74 o 
  -4  19   5       16.21       28.60      7.04 o 
  -3  19   5       35.03       44.83      7.74 o 
  -2  19   5     1763.68     1763.49     46.23 o 
  -1  19   5     1213.92     1106.03     35.42 o 
   0  19   5      318.08      330.29     15.17 o 
   1  19   5     2838.78     2710.93     49.18 o 
   2  19   5      282.47      237.88     14.06 o 
   3  19   5      721.66      804.41     25.74 o 
   4  19   5      190.30      208.28     17.63 o 
   5  19   5     1148.42     1077.41     37.85 o 
  -7  20   5      456.27      483.74     34.48 o 
  -6  20   5     1390.90     1376.30     55.68 o 
  -5  20   5        7.09       25.67     10.76 o 
  -4  20   5     4126.99     4153.18     76.38 o 
  -3  20   5     3572.02     3529.09     66.79 o 
  -2  20   5     1742.07     1736.35     46.37 o 
  -1  20   5     1935.90     1899.12     49.33 o 
   0  20   5     1357.68     1363.13     55.35 o 
   1  20   5       23.54       28.33      6.74 o 
   2  20   5     1989.59     1962.73     41.68 o 
   3  20   5     3348.81     3330.10     68.84 o 
   4  20   5       67.28       81.14     12.55 o 
   5  20   5     2349.20     2387.98     59.71 o 
  -7  21   5       88.31      122.54     20.37 o 
  -6  21   5      198.07      208.80     23.60 o 
  -5  21   5      888.83      852.06     56.72 o 
  -4  21   5      102.87      112.12     25.21 o 
  -3  21   5        9.33       14.03      8.47 o 
  -2  21   5      168.78      176.92     15.36 o 
  -1  21   5      428.82      392.90     22.40 o 
   0  21   5      782.70      741.89     35.14 o 
   1  21   5      318.17      293.24     15.57 o 
   2  21   5      144.43      154.28     12.25 o 
   3  21   5      206.70      198.78     16.86 o 
   4  21   5       20.06       27.64      9.47 o 
   5  21   5       11.82       16.85     10.89 o 
  -6  22   5      522.04      547.20     35.83 o 
  -5  22   5      507.99      527.20     33.07 o 
  -4  22   5      376.88      398.72     42.46 o 
  -3  22   5      379.08      333.81     24.83 o 
  -2  22   5       92.99      115.88     17.72 o 
  -1  22   5     1231.76     1193.48     38.29 o 
   0  22   5     1111.15     1100.18     31.98 o 
   1  22   5       20.31       19.13      6.46 o 
   2  22   5     1303.74     1323.81     39.37 o 
   3  22   5       84.84      106.59     13.94 o 
   4  22   5       87.39       79.22     12.93 o 
  -6  23   5      674.71      741.81     41.68 o 
  -5  23   5     1426.29     1575.63     85.58 o 
  -4  23   5      130.02      157.23     30.52 o 
  -3  23   5     1160.16     1167.62     70.32 o 
  -2  23   5     4326.64     4224.67    157.89 o 
  -1  23   5       51.70       56.22     13.98 o 
   0  23   5     1247.82     1241.15     51.17 o 
   1  23   5     2473.79     2473.05     63.87 o 
   2  23   5      589.60      578.20     26.14 o 
   3  23   5      946.10      921.65     44.62 o 
   4  23   5     1936.96     1946.52     53.03 o 
  -5  24   5       17.69       40.47     21.89 o 
  -4  24   5      266.10      315.79     39.81 o 
  -3  24   5      599.22      616.32     52.41 o 
  -2  24   5      171.57      163.20     30.52 o 
  -1  24   5      384.82      408.00     44.45 o 
   0  24   5      223.82      236.23     23.60 o 
   1  24   5       36.65       40.25     11.07 o 
   2  24   5      441.67      462.80     24.39 o 
   3  24   5      426.35      400.87     23.95 o 
   4  24   5       20.42       37.01     11.00 o 
  -5  25   5      819.89      857.80     64.35 o 
  -4  25   5      490.48      512.82     49.76 o 
  -3  25   5      880.82      853.82     63.69 o 
  -2  25   5      493.05      576.51     51.75 o 
  -1  25   5       95.94      110.13     28.53 o 
   0  25   5        4.47        7.96     14.60 o 
   1  25   5      143.00      154.30     22.43 o 
   2  25   5      809.62      777.14     33.11 o 
   3  25   5        1.25       14.43      8.49 o 
  -4  26   5      472.18      554.62     53.07 o 
  -3  26   5      677.19      564.57     52.41 o 
  -2  26   5        0.58       17.91     16.59 o 
  -1  26   5      966.74      910.21     67.01 o 
   0  26   5     1818.49     1764.04     98.19 o 
   1  26   5       97.85      102.41     22.57 o 
   2  26   5     1183.44     1196.03     45.28 o 
  -3  27   5      292.84      277.31     40.47 o 
  -2  27   5      544.52      546.00     54.40 o 
  -1  27   5      107.65      114.11     30.52 o 
   0  27   5      241.37      266.03     41.13 o 
   1  27   5       47.67       55.73     24.55 o 
   2  27   5      205.67      238.17     39.14 o 
  -2  28   5      308.54      307.83     43.79 o 
  -1  28   5       98.66      132.02     32.51 o 
   0  28   5      240.91      221.58     38.48 o 
  -9   0   6      337.30      300.53     43.12 o 
  -8   0   6      961.25      912.20     67.67 o 
  -7   0   6     1996.25     1830.38     94.87 o 
  -6   0   6     5016.32     4910.65    171.83 o 
  -4   0   6     1819.12     1788.58     83.59 o 
  -3   0   6     3805.48     3505.52    124.72 o 
  -2   0   6     5843.77     5945.47    107.02 o 
  -1   0   6     7470.53     7423.99    130.81 o 
   0   0   6     1047.56     1086.55     37.12 o 
   1   0   6    13167.46    13111.56    239.00 o 
   2   0   6     5652.61     5524.93    192.39 o 
   3   0   6     2404.13     2284.47     65.35 o 
   4   0   6     3791.41     3657.60     92.73 o 
   5   0   6      640.87      563.40     32.30 o 
   6   0   6      264.37      282.50     25.34 o 
   7   0   6     1875.39     1843.77     67.85 o 
  -9   1   6      456.72      464.24     36.55 o 
  -8   1   6      177.67      149.43     22.28 o 
  -7   1   6     1029.20     1005.99     48.31 o 
  -6   1   6      489.61      452.06     50.75 o 
  -5   1   6      355.29      316.24     25.56 o 
  -4   1   6      568.42      534.17     30.01 o 
  -3   1   6     2434.94     2384.88     56.52 o 
  -2   1   6      303.44      323.25      9.27 o 
  -1   1   6     4164.40     4048.37     48.30 o 
   0   1   6      262.19      258.46     11.09 o 
   1   1   6       49.95       78.02      8.73 o 
   2   1   6     1892.21     1987.73     40.96 o 
   3   1   6      827.08      837.93     25.58 o 
   4   1   6      419.51      427.49     19.18 o 
   5   1   6      527.00      468.10     21.39 o 
   6   1   6      565.54      629.42     25.70 o 
   7   1   6        5.55       18.55     10.70 o 
  -9   2   6      243.85      230.32     31.84 o 
  -8   2   6      432.95      463.34     35.17 o 
  -7   2   6       64.94       90.27     18.28 o 
  -6   2   6       12.44       26.00     11.31 o 
  -5   2   6      439.22      434.13     29.85 o 
  -4   2   6      373.64      370.38     21.29 o 
  -3   2   6       86.61      143.10     11.78 o 
  -2   2   6     2789.84     2679.60     32.69 o 
  -1   2   6      240.42      245.65     14.00 o 
   0   2   6     1222.30     1219.74     25.15 o 
   1   2   6      642.71      686.14     32.42 o 
   2   2   6      204.89      222.56     13.14 o 
   3   2   6       20.01       27.86      6.77 o 
   4   2   6     1496.86     1460.17     36.60 o 
   5   2   6      484.86      481.95     21.66 o 
   6   2   6      677.81      675.16     26.63 o 
   7   2   6      551.99      571.17     31.59 o 
  -9   3   6      898.82      924.09     50.61 o 
  -8   3   6      106.77      110.96     20.21 o 
  -7   3   6     1536.79     1504.18    102.17 o 
  -6   3   6     2239.68     2111.54     70.54 o 
  -5   3   6      126.60      133.77     15.02 o 
  -4   3   6     6474.02     6201.29    114.75 o 
  -3   3   6     3649.25     3576.64     54.25 o 
  -2   3   6      364.33      377.74      9.98 o 
  -1   3   6     6240.74     6308.21     72.64 o 
   0   3   6     3674.23     3555.37     47.60 o 
   1   3   6       80.96       89.44      7.43 o 
   2   3   6     4560.26     4581.79     72.90 o 
   3   3   6     3069.09     2994.71     55.36 o 
   4   3   6       59.19       62.12      9.22 o 
   5   3   6     2650.04     2627.12     54.73 o 
   6   3   6     2027.67     2122.81     59.91 o 
   7   3   6       17.23        4.87      9.25 o 
  -9   4   6      141.96      129.23     22.50 o 
  -8   4   6      649.48      626.87     40.27 o 
  -7   4   6      344.34      315.27     28.78 o 
  -6   4   6      545.13      499.91     32.01 o 
  -5   4   6     2103.04     2034.37     55.69 o 
  -4   4   6      634.25      660.22     28.62 o 
  -3   4   6     2174.32     2091.01     37.69 o 
  -2   4   6     1980.70     1915.09     35.70 o 
  -1   4   6      462.19      459.15     12.54 o 
   0   4   6      114.77      105.66      7.18 o 
   1   4   6     3655.24     3701.54     54.45 o 
   2   4   6     1113.77     1109.82     28.91 o 
   3   4   6      990.90      967.29     27.71 o 
   4   4   6      703.22      722.93     24.74 o 
   5   4   6      357.95      377.09     19.49 o 
   6   4   6       28.48       28.00     10.67 o 
   7   4   6      500.06      496.90     29.65 o 
  -9   5   6       24.33       34.99     14.26 o 
  -8   5   6       57.98       59.32     12.06 o 
  -7   5   6      172.00      174.98     22.28 o 
  -6   5   6     1040.19     1030.03     39.33 o 
  -5   5   6      214.49      206.70     17.90 o 
  -4   5   6     7081.22     6708.71    105.22 o 
  -3   5   6        3.07       24.56     11.74 o 
  -2   5   6        3.71        7.72      3.80 o 
  -1   5   6       31.90       45.69      5.29 o 
   0   5   6     1664.93     1732.02     30.31 o 
   1   5   6      801.95      770.65     20.17 o 
   2   5   6     1023.34     1044.67     27.79 o 
   3   5   6     1241.05     1268.17     32.43 o 
   4   5   6      147.02      136.01     12.05 o 
   5   5   6       10.85       16.23      8.66 o 
   6   5   6       17.41       33.44     11.40 o 
   7   5   6      220.25      248.36     22.75 o 
  -9   6   6      713.62      709.38     93.21 o 
  -8   6   6     2092.36     2203.08     87.22 o 
  -7   6   6       80.14      124.92     42.42 o 
  -6   6   6      517.72      489.01     21.16 o 
  -5   6   6     2383.21     2413.93     96.26 o 
  -4   6   6     2867.65     2727.27     55.97 o 
  -3   6   6     1716.44     1694.27     33.62 o 
  -2   6   6    10141.87     9892.11    145.11 o 
  -1   6   6      517.36      466.64     12.51 o 
   0   6   6     1350.10     1265.13     28.73 o 
   1   6   6     4410.23     4312.37     81.35 o 
   2   6   6     1889.72     1882.11     39.74 o 
   3   6   6      470.26      468.96     18.94 o 
   4   6   6     4538.37     4380.92     74.64 o 
   5   6   6     1297.90     1337.65     44.65 o 
   6   6   6     1608.00     1613.19     42.49 o 
   7   6   6      773.37      817.51     53.21 o 
  -9   7   6       33.61       29.30     14.60 o 
  -8   7   6      248.72      231.68     19.19 o 
  -7   7   6     1176.44     1223.51     38.54 o 
  -6   7   6     1659.90     1680.62     41.98 o 
  -5   7   6      386.60      357.89     17.48 o 
  -4   7   6      552.66      532.49     18.10 o 
  -3   7   6     3109.18     3048.76     54.76 o 
  -2   7   6      385.22      356.52     12.84 o 
  -1   7   6      540.62      588.57     17.29 o 
   0   7   6     4154.18     4078.55     53.57 o 
   1   7   6      260.40      243.54     11.84 o 
   2   7   6     3186.83     3209.14     56.99 o 
   3   7   6      896.34      899.71     26.81 o 
   4   7   6       52.43       71.80     12.26 o 
   5   7   6      596.13      590.86     24.63 o 
   6   7   6      372.96      373.55     20.58 o 
   7   7   6       56.53       51.75     13.99 o 
  -9   8   6      171.08      193.74     42.13 o 
  -8   8   6       39.81       28.50     14.26 o 
  -7   8   6      349.89      369.10     20.39 o 
  -6   8   6       49.18       61.88      9.90 o 
  -5   8   6      519.94      518.63     18.70 o 
  -4   8   6     1013.49      964.05     22.01 o 
  -3   8   6      820.61      796.26     19.21 o 
  -2   8   6      269.68      264.36      9.80 o 
  -1   8   6       13.34       19.11      4.01 o 
   0   8   6        0.36        5.85      3.68 o 
   1   8   6      930.38      883.82     22.29 o 
   2   8   6      665.63      645.06     21.87 o 
   3   8   6      234.14      272.91     15.31 o 
   4   8   6     1446.43     1419.93     36.44 o 
   5   8   6       23.68       25.01      8.06 o 
   6   8   6        0.83        5.04      8.09 o 
   7   8   6       92.00       81.07     15.68 o 
  -9   9   6      481.22      506.19     50.42 o 
  -8   9   6        1.39       14.44     11.70 o 
  -7   9   6     2248.65     2144.03     51.27 o 
  -6   9   6     2620.97     2567.99     55.56 o 
  -5   9   6      217.07      210.65     12.74 o 
  -4   9   6     2113.37     2125.25     36.01 o 
  -3   9   6     7148.12     7156.24     97.02 o 
  -2   9   6        7.61       18.00      3.97 o 
  -1   9   6     6655.71     6525.33     66.68 o 
   0   9   6     1587.64     1616.07     24.45 o 
   1   9   6      429.85      467.29     14.10 o 
   2   9   6     4782.28     4908.80     75.18 o 
   3   9   6     4127.17     4048.50     70.23 o 
   4   9   6      102.13       93.84     10.61 o 
   5   9   6     1903.70     1915.01     45.92 o 
   6   9   6     1103.83     1195.93     55.77 o 
  -9  10   6       26.06       35.82     19.90 o 
  -8  10   6     1067.54     1039.18     51.01 o 
  -7  10   6        7.45       22.75      8.10 o 
  -6  10   6      476.70      487.05     19.85 o 
  -5  10   6      254.22      243.79     13.75 o 
  -4  10   6     1083.24     1048.23     23.71 o 
  -3  10   6      261.34      310.07     12.53 o 
  -2  10   6     2423.93     2476.67     38.47 o 
  -1  10   6       24.69       30.02      4.39 o 
   0  10   6     3016.36     2924.39     39.06 o 
   1  10   6      206.70      204.73     10.58 o 
   2  10   6      120.35      123.91      9.03 o 
   3  10   6      429.09      424.32     18.85 o 
   4  10   6     1783.18     1737.13     41.94 o 
   5  10   6      247.20      241.55     17.24 o 
   6  10   6      286.08      291.38     23.94 o 
  -8  11   6       23.06       40.55     14.92 o 
  -7  11   6     1011.36     1048.24     37.80 o 
  -6  11   6      120.21      118.09     11.10 o 
  -5  11   6       18.33       22.83      6.45 o 
  -4  11   6      128.22      138.79      9.39 o 
  -3  11   6      815.49      824.61     20.65 o 
  -2  11   6       70.99       76.84      7.73 o 
  -1  11   6     2258.37     2233.17     33.34 o 
   0  11   6      642.19      625.98     14.46 o 
   1  11   6        5.38       12.62      4.24 o 
   2  11   6       89.58       94.93      9.77 o 
   3  11   6      479.28      463.63     19.97 o 
   4  11   6      353.28      337.41     18.35 o 
   5  11   6      222.10      224.93     16.24 o 
   6  11   6      200.65      191.89     20.32 o 
  -8  12   6     1763.53     1713.35     66.78 o 
  -7  12   6      402.16      420.91     25.97 o 
  -6  12   6      892.73      851.90     26.40 o 
  -5  12   6     5807.72     5800.20     76.71 o 
  -4  12   6      165.76      188.75     10.68 o 
  -3  12   6     2824.98     2814.26     44.04 o 
  -2  12   6     3445.87     3394.01     61.37 o 
  -1  12   6     2698.63     2632.54     37.72 o 
   0  12   6      359.78      365.45     11.20 o 
   1  12   6     7458.95     7217.11    114.40 o 
   2  12   6     2127.32     2065.33     44.48 o 
   3  12   6     1155.58     1179.53     53.16 o 
   4  12   6     1564.89     1565.85     40.12 o 
   5  12   6      448.58      442.67     23.84 o 
   6  12   6        2.76       -5.88      8.03 o 
  -8  13   6      165.84      167.18     36.49 o 
  -7  13   6      698.69      700.84     32.38 o 
  -6  13   6      936.23      946.90     28.17 o 
  -5  13   6      174.84      173.43     11.02 o 
  -4  13   6      739.27      705.31     19.95 o 
  -3  13   6     3267.67     3287.60     54.24 o 
  -2  13   6        0.99        3.70      4.44 o 
  -1  13   6     3048.20     3102.82     42.74 o 
   0  13   6     3571.19     3454.47     42.36 o 
   1  13   6        9.51       20.52      5.86 o 
   2  13   6     1014.30     1044.24     30.03 o 
   3  13   6      957.02      908.08     28.85 o 
   4  13   6      197.18      188.72     14.72 o 
   5  13   6     1068.78     1062.56     41.87 o 
   6  13   6      846.86      852.86     39.15 o 
  -8  14   6      202.52      226.23     40.47 o 
  -7  14   6       42.21       45.37     11.58 o 
  -6  14   6       17.45       13.76      6.44 o 
  -5  14   6      379.67      364.81     15.33 o 
  -4  14   6      158.23      151.55     10.23 o 
  -3  14   6       11.67       19.17      5.93 o 
  -2  14   6      767.78      738.87     21.84 o 
  -1  14   6       25.31       41.70      5.50 o 
   0  14   6        2.43        8.47      5.16 o 
   1  14   6      347.84      361.81     15.73 o 
   2  14   6      194.58      179.59     12.05 o 
   3  14   6       29.26       26.45      7.56 o 
   4  14   6      270.67      279.69     17.49 o 
   5  14   6      286.60      297.16     30.66 o 
   6  14   6       12.17       22.68     14.98 o 
  -8  15   6       18.76        0.00     15.92 o 
  -7  15   6     1091.37     1084.69     76.96 o 
  -6  15   6      939.51      990.79     31.29 o 
  -5  15   6       52.59       63.51      8.07 o 
  -4  15   6     2522.54     2424.73     41.83 o 
  -3  15   6     2494.69     2489.33     47.85 o 
  -2  15   6        8.07       10.67      5.11 o 
  -1  15   6     1803.08     1803.48     33.32 o 
   0  15   6     5250.93     4966.97     72.36 o 
   1  15   6      250.12      244.05     13.58 o 
   2  15   6     1417.46     1346.39     32.39 o 
   3  15   6     3057.96     2965.72     59.96 o 
   4  15   6       22.54       33.66      8.64 o 
   5  15   6     1277.17     1314.75     47.72 o 
  -7  16   6      288.10      238.83     39.14 o 
  -6  16   6      521.39      551.66     38.24 o 
  -5  16   6     3693.55     3589.87     55.90 o 
  -4  16   6      147.42      163.59     11.97 o 
  -3  16   6      353.02      376.17     16.62 o 
  -2  16   6     1199.98     1247.66     29.85 o 
  -1  16   6     1733.71     1658.78     37.77 o 
   0  16   6      751.63      711.59     21.69 o 
   1  16   6     3576.29     3452.70     57.58 o 
   2  16   6      218.05      214.83     13.92 o 
   3  16   6      722.79      762.35     25.06 o 
   4  16   6      533.95      548.11     29.84 o 
   5  16   6      297.30      285.15     24.17 o 
  -7  17   6        8.15       11.94     15.92 o 
  -6  17   6      354.53      446.48     49.09 o 
  -5  17   6       39.74       47.98      8.34 o 
  -4  17   6      500.41      507.72     19.57 o 
  -3  17   6        4.08        8.08      5.14 o 
  -2  17   6        3.15       11.60      6.26 o 
  -1  17   6       27.46       46.23      8.57 o 
   0  17   6       62.02       68.89      9.70 o 
   1  17   6      587.33      578.14     20.67 o 
   2  17   6      287.20      270.57     15.12 o 
   3  17   6      689.45      639.00     23.00 o 
   4  17   6       88.82       94.67     15.56 o 
   5  17   6        1.62        5.10      9.18 o 
  -7  18   6       18.16       39.81     20.57 o 
  -6  18   6      850.17      812.03     63.69 o 
  -5  18   6     1566.16     1606.03     47.27 o 
  -4  18   6      349.95      381.56     17.65 o 
  -3  18   6       42.70       58.29      8.33 o 
  -2  18   6     4601.45     4629.24     81.86 o 
  -1  18   6     1331.33     1342.58     40.81 o 
   0  18   6     2757.75     2649.05     54.91 o 
   1  18   6      965.45     1018.07     28.03 o 
   2  18   6      502.52      515.52     20.40 o 
   3  18   6        4.03        2.08      6.47 o 
   4  18   6     2163.54     2086.14     54.11 o 
   5  18   6      668.38      697.22     45.47 o 
  -7  19   6      331.00      317.78     45.11 o 
  -6  19   6     1150.25     1228.66     78.95 o 
  -5  19   6      133.51      135.72     19.43 o 
  -4  19   6     1220.36     1268.28     34.88 o 
  -3  19   6      351.66      401.95     20.15 o 
  -2  19   6       33.13       44.38      9.32 o 
  -1  19   6      837.25      885.84     35.85 o 
   0  19   6     1781.28     1836.38     44.32 o 
   1  19   6      207.55      219.60     14.07 o 
   2  19   6     1853.41     1844.98     47.27 o 
   3  19   6      556.19      562.96     26.14 o 
   4  19   6       28.80       42.27     11.25 o 
  -6  20   6       82.29       95.64     18.49 o 
  -5  20   6      124.19      131.47     19.64 o 
  -4  20   6       60.42       69.66     21.23 o 
  -3  20   6        1.29        4.85      6.31 o 
  -2  20   6        1.22        7.84      6.33 o 
  -1  20   6       66.58       76.57     11.67 o 
   0  20   6       16.93       43.74      8.89 o 
   1  20   6       19.53       27.51      7.04 o 
   2  20   6       86.08      101.08     13.21 o 
   3  20   6        5.23        3.66      7.02 o 
   4  20   6       11.02       14.63      9.07 o 
  -6  21   6     1173.62     1207.30     70.32 o 
  -5  21   6        9.19       -0.66     13.27 o 
  -4  21   6     1480.69     1616.09     83.59 o 
  -3  21   6      599.50      642.58     35.15 o 
  -2  21   6       21.53       34.79     12.64 o 
  -1  21   6      762.09      706.82     37.92 o 
   0  21   6     3795.00     3792.42    102.53 o 
   1  21   6       16.05       52.37     12.36 o 
   2  21   6      848.02      876.32     32.31 o 
   3  21   6     1080.06     1069.82     37.21 o 
   4  21   6        3.16        2.64      8.93 o 
  -6  22   6      100.64      115.44     28.53 o 
  -5  22   6      334.30      382.79     43.12 o 
  -4  22   6      560.28      480.32     45.11 o 
  -3  22   6      437.93      396.06     42.46 o 
  -2  22   6     1773.33     1782.75     62.78 o 
  -1  22   6      128.40      153.08     20.50 o 
   0  22   6      408.26      380.68     29.98 o 
   1  22   6     1120.90     1085.26     41.79 o 
   2  22   6       40.93       42.25     10.32 o 
   3  22   6       41.26       24.76      9.52 o 
  -5  23   6       16.71       17.25     18.58 o 
  -4  23   6        6.00        7.30     15.26 o 
  -3  23   6      462.53      456.43     47.10 o 
  -2  23   6       64.44       89.56     25.87 o 
  -1  23   6       34.30       47.61     13.70 o 
   0  23   6      457.82      428.63     43.45 o 
   1  23   6      109.50      123.84     19.18 o 
   2  23   6      128.25      138.40     15.66 o 
   3  23   6       73.86       46.67     11.48 o 
  -4  24   6       49.96       49.76     22.56 o 
  -3  24   6      426.50      520.79     49.76 o 
  -2  24   6      819.21      717.82     58.38 o 
  -1  24   6      276.47      279.10     26.35 o 
   0  24   6        2.59       14.36     11.70 o 
   1  24   6     2910.32     2996.39     92.60 o 
   2  24   6      247.81      215.88     18.69 o 
  -4  25   6      764.67      875.72     65.02 o 
  -3  25   6      863.14      898.27     65.68 o 
  -2  25   6        1.85       16.59     17.91 o 
  -1  25   6     1560.69     1528.52     89.56 o 
   0  25   6      475.81      530.85     42.46 o 
   1  25   6      160.05      204.73     25.48 o 
  -3  26   6       23.51       42.46     22.56 o 
  -2  26   6        1.98       13.27     17.91 o 
  -1  26   6      114.82       86.24     27.86 o 
   0  26   6       46.78       45.11     22.56 o 
  -8   1   7     1838.42     1833.47     73.65 o 
  -7   1   7      119.12      168.52     24.16 o 
  -6   1   7      428.06      404.51     32.33 o 
  -5   1   7     1864.21     1839.79    136.33 o 
  -4   1   7      250.40      236.03     23.19 o 
  -3   1   7       46.78       41.70     11.11 o 
  -2   1   7     4056.66     3974.10     69.99 o 
  -1   1   7     3098.37     3027.50     44.07 o 
   0   1   7     1558.48     1554.47     34.84 o 
   1   1   7     3788.05     3793.57     64.84 o 
   2   1   7       34.41       30.10      7.07 o 
   3   1   7      225.01      222.51     14.78 o 
   4   1   7     2360.69     2356.67     51.69 o 
   5   1   7     1721.39     1807.13     45.57 o 
   6   1   7      210.23      189.36     20.09 o 
  -9   2   7      559.28      577.84     59.71 o 
  -8   2   7       75.02      100.58     21.72 o 
  -7   2   7      779.68      703.75     42.69 o 
  -6   2   7     1587.42     1537.61     62.15 o 
  -5   2   7      829.47      809.48     41.94 o 
  -4   2   7     3554.84     3427.70     76.99 o 
  -3   2   7     3437.34     3246.09     58.38 o 
  -2   2   7       18.61       21.70      6.04 o 
  -1   2   7     1659.04     1557.80     26.52 o 
   0   2   7     3132.57     3060.76     48.70 o 
   1   2   7      355.64      347.69     16.47 o 
   2   2   7      977.50     1021.10     29.27 o 
   3   2   7     3408.74     3336.92     62.29 o 
   4   2   7        0.79       13.50      6.94 o 
   5   2   7     1334.24     1365.81     38.58 o 
   6   2   7      611.25      613.18     54.15 o 
  -9   3   7        1.55        9.29     18.58 o 
  -8   3   7       11.30       20.25     13.39 o 
  -7   3   7        4.92        0.63     10.08 o 
  -6   3   7        1.27        8.68     10.55 o 
  -5   3   7       51.65       60.91     14.73 o 
  -4   3   7      162.60      189.67     15.31 o 
  -3   3   7       60.70       57.09      8.54 o 
  -2   3   7      486.71      530.39     21.31 o 
  -1   3   7       88.88       96.50      7.62 o 
   0   3   7       24.30       33.52      6.34 o 
   1   3   7       52.74       70.82     12.45 o 
   2   3   7       16.86       13.67      8.04 o 
   3   3   7      418.13      428.01     19.40 o 
   4   3   7       32.42       40.13      9.09 o 
   5   3   7       67.57       63.36     10.89 o 
   6   3   7       30.96       34.53     11.25 o 
  -9   4   7      439.81      422.60     51.08 o 
  -8   4   7       87.56       99.55     20.62 o 
  -7   4   7     2107.40     2037.01     75.49 o 
  -6   4   7     2769.14     2580.44     83.73 o 
  -5   4   7      472.31      409.15     25.82 o 
  -4   4   7      562.11      484.22     22.22 o 
  -3   4   7     2859.65     2822.95     57.84 o 
  -2   4   7     1422.98     1450.44     26.86 o 
  -1   4   7     4424.70     4397.58     65.01 o 
   0   4   7     4810.36     4592.36     67.65 o 
   1   4   7        2.90        9.45      7.09 o 
   2   4   7     2538.43     2530.51     50.60 o 
   3   4   7     1072.85     1006.05     30.09 o 
   4   4   7      983.99      963.66     30.65 o 
   5   4   7      509.40      570.31     29.73 o 
   6   4   7     1315.48     1378.47     61.17 o 
  -9   5   7      227.76      270.01     42.46 o 
  -8   5   7     1072.33     1111.16     56.15 o 
  -7   5   7      383.64      392.69     38.48 o 
  -6   5   7      181.48      154.00     49.42 o 
  -5   5   7     5132.33     4866.08     88.61 o 
  -4   5   7      913.11      907.84     30.96 o 
  -3   5   7      431.91      453.79     20.72 o 
  -2   5   7     3282.34     3228.34     44.04 o 
  -1   5   7     1592.18     1600.68     29.81 o 
   0   5   7      741.19      767.70     21.20 o 
   1   5   7     2373.66     2384.44     47.52 o 
   2   5   7     4040.99     3955.69     68.68 o 
   3   5   7      617.55      612.53     23.32 o 
   4   5   7     2181.62     2235.53     49.98 o 
   5   5   7      319.33      341.05     24.44 o 
   6   5   7        5.14        4.56      9.03 o 
  -8   6   7      206.22      210.28     26.97 o 
  -7   6   7       52.40       63.36     16.89 o 
  -6   6   7      253.60      260.57     22.51 o 
  -5   6   7       66.05       79.62     18.68 o 
  -4   6   7      110.95      123.35     13.88 o 
  -3   6   7       35.50       32.38      8.17 o 
  -2   6   7       20.46       40.30      7.21 o 
  -1   6   7       19.15       49.81     15.39 o 
   0   6   7       29.97       36.32      6.35 o 
   1   6   7        2.41        8.64      5.50 o 
   2   6   7      132.35      151.03     15.54 o 
   3   6   7      520.11      504.62     21.44 o 
   4   6   7       70.51       79.19     13.75 o 
   5   6   7       26.46       28.07     10.99 o 
   6   6   7      130.23      161.65     19.71 o 
  -8   7   7     1297.77     1395.95     62.94 o 
  -7   7   7      377.12      405.63     24.30 o 
  -6   7   7      211.68      202.10     20.21 o 
  -5   7   7     2548.36     2441.19     56.83 o 
  -4   7   7      628.33      614.94     25.50 o 
  -3   7   7      330.93      330.49     18.56 o 
  -2   7   7     3351.47     3264.42     45.09 o 
  -1   7   7     1692.38     1657.55     32.39 o 
   0   7   7        7.03       10.77      4.87 o 
   1   7   7     3116.94     3200.75     85.32 o 
   2   7   7     1190.84     1255.82     51.05 o 
   3   7   7       34.82       43.20     10.79 o 
   4   7   7     1100.50     1124.31     64.54 o 
   5   7   7      620.10      609.92     31.47 o 
   6   7   7       33.29       39.46     12.98 o 
  -8   8   7       21.78       36.20     30.85 o 
  -7   8   7     1766.53     1824.48     53.33 o 
  -6   8   7      772.23      789.84     31.49 o 
  -5   8   7       99.56       99.00     13.22 o 
  -4   8   7     1604.84     1481.36     41.01 o 
  -3   8   7     2367.98     2366.18     52.51 o 
  -2   8   7      636.81      693.31     19.28 o 
  -1   8   7     4530.17     4489.01     60.88 o 
   0   8   7     6814.22     6787.27     90.82 o 
   1   8   7      176.47      206.46     13.85 o 
   2   8   7     1135.15     1136.91     31.46 o 
   3   8   7     1895.68     1869.24     52.70 o 
   4   8   7      386.07      403.53     25.08 o 
   5   8   7      382.62      404.32     26.51 o 
   6   8   7     2202.50     2225.51    157.23 o 
  -8   9   7        7.82       11.24     12.27 o 
  -7   9   7        2.48        6.24      7.80 o 
  -6   9   7      159.59      161.77     13.06 o 
  -5   9   7      596.68      564.93     25.53 o 
  -4   9   7      128.63      157.34     14.67 o 
  -3   9   7      448.51      468.84     18.82 o 
  -2   9   7      291.57      299.11     13.36 o 
  -1   9   7        7.31       13.10      4.87 o 
   0   9   7        2.59       19.88      4.79 o 
   1   9   7       30.31       44.53      8.06 o 
   2   9   7      964.06      919.96     34.42 o 
   3   9   7      544.14      530.95     27.26 o 
   4   9   7      103.51      111.62     15.22 o 
   5   9   7        9.33       35.31     11.50 o 
  -8  10   7       22.34       16.47     13.03 o 
  -7  10   7      342.52      331.53     19.77 o 
  -6  10   7      873.18      820.73     31.24 o 
  -5  10   7      495.52      531.93     20.73 o 
  -4  10   7     2034.26     1923.06     47.93 o 
  -3  10   7     1845.03     1791.20     38.07 o 
  -2  10   7       36.74       54.90      8.06 o 
  -1  10   7     1261.17     1234.76     26.61 o 
   0  10   7      984.05      977.37     23.23 o 
   1  10   7      568.08      564.08     21.31 o 
   2  10   7      775.74      797.89     32.28 o 
   3  10   7     2070.57     2050.13     56.94 o 
   4  10   7       49.88       48.94     12.00 o 
   5  10   7      504.12      541.82     30.95 o 
  -8  11   7     1211.24     1152.74     52.76 o 
  -7  11   7      747.60      779.00     42.72 o 
  -6  11   7      254.82      278.58     17.76 o 
  -5  11   7     2950.94     2965.09     55.35 o 
  -4  11   7     1311.33     1287.55     32.27 o 
  -3  11   7      212.65      198.30     13.19 o 
  -2  11   7     4701.12     4862.58     66.56 o 
  -1  11   7      950.33      940.59     30.21 o 
   0  11   7       15.03       34.50      6.13 o 
   1  11   7     3188.95     3163.67     70.17 o 
   2  11   7     1536.61     1466.72     45.25 o 
   3  11   7      592.35      589.60     35.30 o 
   4  11   7     1040.00     1153.83     55.95 o 
   5  11   7      855.66      857.46     38.49 o 
  -8  12   7       68.49       98.38     19.69 o 
  -7  12   7      301.92      290.04     25.83 o 
  -6  12   7        0.71        4.95      6.60 o 
  -5  12   7        5.97        4.20      5.54 o 
  -4  12   7      622.64      624.11     22.09 o 
  -3  12   7       19.82       26.93      7.93 o 
  -2  12   7      251.14      261.66     14.43 o 
  -1  12   7       70.60       81.70      8.24 o 
   0  12   7      832.89      839.34     21.68 o 
   1  12   7       70.38       71.51     11.40 o 
   2  12   7       61.92       60.17     12.24 o 
   3  12   7      218.83      225.34     19.74 o 
   4  12   7      172.31      157.03     14.53 o 
   5  12   7       26.37       21.56     11.12 o 
  -7  13   7      120.17      159.35     28.33 o 
  -6  13   7      565.09      512.13     29.21 o 
  -5  13   7      169.33      192.14     13.92 o 
  -4  13   7      800.32      849.19     26.20 o 
  -3  13   7        7.40       14.06      5.88 o 
  -2  13   7     2447.97     2524.96     42.36 o 
  -1  13   7      592.10      611.62     19.03 o 
   0  13   7      920.36      902.77     29.99 o 
   1  13   7     1441.81     1435.71     33.16 o 
   2  13   7      795.73      760.19     26.60 o 
   3  13   7      101.85       79.92     11.23 o 
   4  13   7      682.53      703.74     33.93 o 
   5  13   7      771.82      815.68     48.55 o 
  -7  14   7      317.41      300.41     23.91 o 
  -6  14   7     1410.14     1481.68     49.46 o 
  -5  14   7      239.40      261.62     16.96 o 
  -4  14   7     1787.75     1903.81     37.11 o 
  -3  14   7     2711.73     2793.15     50.87 o 
  -2  14   7      376.93      352.06     14.73 o 
  -1  14   7      614.01      595.26     18.54 o 
   0  14   7     1314.08     1347.97     32.68 o 
   1  14   7      411.33      416.98     17.64 o 
   2  14   7     1376.46     1336.26     33.43 o 
   3  14   7     3556.48     3655.58     70.66 o 
   4  14   7        0.63       10.92      9.00 o 
   5  14   7      768.26      808.07     49.02 o 
  -7  15   7       47.95       41.51     14.99 o 
  -6  15   7       91.20      112.47     16.13 o 
  -5  15   7       73.97       81.76     19.96 o 
  -4  15   7        0.21       16.56      6.47 o 
  -3  15   7       45.51       62.40      8.87 o 
  -2  15   7       56.02       74.59      8.11 o 
  -1  15   7      413.61      457.74     21.29 o 
   0  15   7     1401.87     1383.33     33.85 o 
   1  15   7      198.56      200.21     14.82 o 
   2  15   7       51.29       61.49      9.32 o 
   3  15   7        3.66       16.40      7.80 o 
   4  15   7      112.34      105.44     20.79 o 
  -7  16   7      890.89      794.78     67.67 o 
  -6  16   7      481.82      565.38     29.99 o 
  -5  16   7        5.06       20.09      9.63 o 
  -4  16   7      577.48      567.25     23.11 o 
  -3  16   7     1331.84     1353.63     33.47 o 
  -2  16   7       69.42       74.83     10.66 o 
  -1  16   7      124.12      138.40     14.45 o 
   0  16   7     1644.75     1605.72     37.49 o 
   1  16   7      418.25      390.13     18.49 o 
   2  16   7      289.95      279.24     16.02 o 
   3  16   7      290.83      281.28     20.00 o 
   4  16   7      178.73      195.92     20.63 o 
  -6  17   7      122.14      165.19     34.50 o 
  -5  17   7     1538.59     1620.79     62.56 o 
  -4  17   7     1224.82     1269.20     35.71 o 
  -3  17   7     1235.70     1257.21     36.52 o 
  -2  17   7     1970.00     2100.91     94.76 o 
  -1  17   7     1019.99     1046.29     33.11 o 
   0  17   7      129.63      163.36     13.10 o 
   1  17   7     1859.40     1853.73     41.79 o 
   2  17   7      985.42      921.38     28.09 o 
   3  17   7      241.13      251.50     19.21 o 
   4  17   7     1680.15     1735.42     59.13 o 
  -6  18   7      459.81      461.74     51.75 o 
  -5  18   7       13.88       26.94     15.59 o 
  -4  18   7      212.35      220.96     18.82 o 
  -3  18   7      366.06      395.80     22.90 o 
  -2  18   7       60.83       51.17     10.03 o 
  -1  18   7       77.60      100.68     12.20 o 
   0  18   7        4.34       18.40      6.75 o 
   1  18   7       47.90       44.68      9.75 o 
   2  18   7       45.05       58.38     11.68 o 
   3  18   7      204.07      215.94     18.39 o 
  -6  19   7      106.36      117.43     31.18 o 
  -5  19   7      613.24      660.77     57.05 o 
  -4  19   7      798.51      824.71     72.31 o 
  -3  19   7      337.44      343.44     27.89 o 
  -2  19   7      942.46     1004.39     67.70 o 
  -1  19   7      356.16      357.47     20.23 o 
   0  19   7        5.01       18.99      8.13 o 
   1  19   7     1764.32     1684.57     53.32 o 
   2  19   7      594.48      577.27     31.27 o 
   3  19   7        2.30        5.91      7.68 o 
  -4  20   7      512.46      571.48     34.70 o 
  -3  20   7     1647.95     1745.77     63.09 o 
  -2  20   7      187.43      195.12     22.75 o 
  -1  20   7     1654.41     1679.79     62.39 o 
   0  20   7     2644.38     2610.13     60.88 o 
   1  20   7        1.80       12.96      9.53 o 
   2  20   7     1015.97     1008.42     41.96 o 
   3  20   7      631.12      645.37     34.69 o 
  -4  21   7       61.15       90.89     24.55 o 
  -3  21   7      529.67      569.99     35.17 o 
  -2  21   7      295.05      317.50     27.44 o 
  -1  21   7       80.94       95.74     18.06 o 
   0  21   7        0.41       11.64     11.23 o 
   1  21   7      398.03      373.25     26.06 o 
   2  21   7      277.78      258.97     23.29 o 
  -4  22   7      274.17      338.34     41.13 o 
  -3  22   7      547.39      600.40     51.75 o 
  -2  22   7        0.32        5.44      9.61 o 
  -1  22   7       84.06       85.71     17.95 o 
   0  22   7      264.72      321.89     29.29 o 
   1  22   7      335.01      302.26     35.56 o 
   2  22   7      142.52      156.69     19.70 o 
  -3  23   7      273.17      247.46     36.49 o 
  -2  23   7      670.02      672.55     39.37 o 
  -1  23   7      835.63      886.83     45.39 o 
   0  23   7       44.21       49.28     15.24 o 
   1  23   7     1113.31     1103.25     44.97 o 
  -2  24   7      132.58      125.39     31.18 o 
  -1  24   7      458.51      474.82     34.93 o 
  -8   0   8     1475.82     1416.41     94.87 o 
  -7   0   8      337.59      381.47     49.76 o 
  -6   0   8       63.73       97.52     27.86 o 
  -5   0   8     2403.87     2376.38    115.44 o 
  -4   0   8     3465.13     3377.04     98.28 o 
  -3   0   8       51.96       34.92     13.03 o 
  -2   0   8     5512.54     5409.83    128.30 o 
  -1   0   8      387.44      382.79     39.14 o 
   0   0   8      239.23      238.44     20.97 o 
   1   0   8     1249.66     1169.88     46.21 o 
   2   0   8     2384.48     2457.79     93.54 o 
   3   0   8       36.22       58.59     16.59 o 
   4   0   8     2085.70     2110.90     91.22 o 
   5   0   8      903.59      996.63     48.17 o 
  -8   1   8      103.90       79.65     20.87 o 
  -7   1   8      300.82      327.36     33.27 o 
  -6   1   8     2035.35     1920.31     74.34 o 
  -5   1   8       47.72       45.99     11.88 o 
  -4   1   8      436.89      433.03     23.29 o 
  -3   1   8      226.44      214.27     16.59 o 
  -2   1   8      140.39      153.39     13.98 o 
  -1   1   8       24.71       19.84      8.00 o 
   0   1   8     2735.04     2754.76     53.22 o 
   1   1   8      161.63      156.58     13.10 o 
   2   1   8      814.96      827.32     28.04 o 
   3   1   8      350.41      369.43     19.82 o 
   4   1   8       88.60       92.37     12.58 o 
   5   1   8        0.50       12.03      7.99 o 
  -8   2   8      174.36      141.31     35.82 o 
  -7   2   8      264.40      261.33     30.19 o 
  -6   2   8      115.55      130.64     22.46 o 
  -5   2   8      783.09      724.87     34.57 o 
  -4   2   8      145.76      178.09     17.80 o 
  -3   2   8       59.03       53.71     10.51 o 
  -2   2   8     1220.44     1133.98     34.16 o 
  -1   2   8      350.47      346.74     21.83 o 
   0   2   8      184.85      214.61     17.14 o 
   1   2   8     1423.50     1397.73     36.14 o 
   2   2   8      345.64      368.15     25.95 o 
   3   2   8      155.89      156.62     15.72 o 
   4   2   8      170.02      183.05     15.84 o 
   5   2   8      220.52      209.04     21.44 o 
  -8   3   8      180.45      218.27     40.47 o 
  -7   3   8     1088.42     1047.57     55.33 o 
  -6   3   8     1743.21     1700.37     69.43 o 
  -5   3   8        2.40       24.26     10.17 o 
  -4   3   8     1486.05     1479.79     42.20 o 
  -3   3   8     3130.54     3168.17     64.77 o 
  -2   3   8      490.19      572.11     29.88 o 
  -1   3   8      889.27      837.33     27.77 o 
   0   3   8     4356.15     4322.83     85.44 o 
   1   3   8     1071.86     1043.28     30.90 o 
   2   3   8     1302.55     1285.10     35.45 o 
   3   3   8     2261.55     2246.57     50.82 o 
   4   3   8      315.25      331.31     20.11 o 
   5   3   8      137.43      150.92     18.78 o 
  -8   4   8      394.00      359.57     48.43 o 
  -7   4   8      188.97      194.21     27.10 o 
  -6   4   8      210.20      172.22     20.13 o 
  -5   4   8      287.47      317.96     26.16 o 
  -4   4   8      802.06      845.80     33.77 o 
  -3   4   8       87.07       92.01     10.73 o 
  -2   4   8     1170.52     1193.18     31.35 o 
  -1   4   8      728.45      726.07     22.37 o 
   0   4   8        1.26        4.10      6.81 o 
   1   4   8     1236.54     1248.64     40.48 o 
   2   4   8      237.54      251.72     16.25 o 
   3   4   8       24.65       26.85      8.50 o 
   4   4   8      546.55      532.31     29.34 o 
   5   4   8      284.67      305.89     24.36 o 
  -8   5   8        0.01       11.94     18.58 o 
  -7   5   8       21.18       32.20     19.57 o 
  -6   5   8      141.50      136.66     18.33 o 
  -5   5   8      267.51      297.91     23.72 o 
  -4   5   8       59.50       59.31     11.11 o 
  -3   5   8     1272.93     1298.20     34.19 o 
  -2   5   8       14.98       11.47      6.24 o 
  -1   5   8      313.43      313.49     13.70 o 
   0   5   8       94.70      126.24     18.03 o 
   1   5   8       55.80       68.61     10.07 o 
   2   5   8      128.35      133.88     12.83 o 
   3   5   8      884.38      893.44     45.10 o 
   4   5   8      118.11      130.94     17.28 o 
   5   5   8      620.84      641.70     36.55 o 
  -8   6   8      616.49      527.42     57.72 o 
  -7   6   8     1633.11     1624.20     59.23 o 
  -6   6   8      166.55      149.92     19.16 o 
  -5   6   8     2778.85     2712.70     63.54 o 
  -4   6   8      782.87      900.65     47.21 o 
  -3   6   8      292.62      257.76     16.01 o 
  -2   6   8     1354.81     1325.56     37.21 o 
  -1   6   8     1785.72     1879.32     35.11 o 
   0   6   8       90.18      105.86     13.10 o 
   1   6   8     4909.85     5060.43     83.92 o 
   2   6   8      765.21      752.04     26.83 o 
   3   6   8      235.45      231.46     19.98 o 
   4   6   8     1143.61     1197.07     72.18 o 
   5   6   8      467.34      467.82     29.78 o 
  -7   7   8      313.91      339.82     26.95 o 
  -6   7   8       49.69       34.99     11.69 o 
  -5   7   8     2046.83     1945.34     55.73 o 
  -4   7   8      978.01      917.86     33.54 o 
  -3   7   8     1986.11     2009.74     44.38 o 
  -2   7   8        4.42        4.01      6.05 o 
  -1   7   8     1129.11     1132.43     26.27 o 
   0   7   8       24.18       30.91      9.06 o 
   1   7   8      102.98      107.96     11.73 o 
   2   7   8      151.78      166.15     14.00 o 
   3   7   8      895.80      953.55     37.73 o 
   4   7   8       42.65       47.33     12.41 o 
  -7   8   8        5.02       14.25     10.13 o 
  -6   8   8       71.47       65.53     14.46 o 
  -5   8   8     1328.70     1323.31     53.43 o 
  -4   8   8       33.45       47.49     17.03 o 
  -3   8   8        1.39        4.54      6.33 o 
  -2   8   8      447.01      438.52     25.26 o 
  -1   8   8      718.95      714.82     20.70 o 
   0   8   8      226.29      238.12     15.82 o 
   1   8   8      101.36      107.01     13.37 o 
   2   8   8     1087.57     1063.23     39.02 o 
   3   8   8        8.87       12.99      9.27 o 
   4   8   8      225.96      220.10     20.89 o 
  -7   9   8      341.44      336.34     26.72 o 
  -6   9   8     1175.08     1252.97     95.49 o 
  -5   9   8      770.65      823.19     63.30 o 
  -4   9   8     1141.75     1127.46     37.68 o 
  -3   9   8     2736.56     2766.13     54.13 o 
  -2   9   8       26.77       41.83      7.89 o 
  -1   9   8      771.36      796.91     27.30 o 
   0   9   8     2770.55     2700.54     54.87 o 
   1   9   8      309.93      296.80     19.98 o 
   2   9   8      476.83      498.12     26.81 o 
   3   9   8     2164.08     2193.88     61.68 o 
   4   9   8      325.12      351.08     25.51 o 
  -7  10   8      448.57      411.96     29.40 o 
  -6  10   8      394.27      411.38     32.35 o 
  -5  10   8      455.22      500.99     29.84 o 
  -4  10   8      359.79      364.00     22.38 o 
  -3  10   8      119.11      112.07     13.68 o 
  -2  10   8      488.50      503.63     20.61 o 
  -1  10   8      885.25      909.67     23.90 o 
   0  10   8       49.30       61.62     10.75 o 
   1  10   8     2064.25     2022.45     68.72 o 
   2  10   8      493.42      548.64     28.09 o 
   3  10   8        2.87       18.38      9.63 o 
   4  10   8      350.41      369.58     26.64 o 
  -7  11   8       34.37       27.56     12.08 o 
  -6  11   8      397.57      422.65     28.46 o 
  -5  11   8        0.27        7.56      8.41 o 
  -4  11   8      650.40      590.13     26.99 o 
  -3  11   8       76.16       70.75     11.50 o 
  -2  11   8       27.41       40.98      7.32 o 
  -1  11   8      406.07      424.49     16.58 o 
   0  11   8     1416.83     1441.64     45.19 o 
   1  11   8      297.31      316.74     22.31 o 
   2  11   8      315.76      320.69     22.92 o 
   3  11   8      104.08      130.70     23.93 o 
   4  11   8        0.56       -3.14     10.76 o 
  -7  12   8      149.90      161.63     20.15 o 
  -6  12   8       17.33       33.48     11.64 o 
  -5  12   8      917.19      912.71     39.16 o 
  -4  12   8     2197.74     2285.92     56.42 o 
  -3  12   8      127.76      128.74     14.02 o 
  -2  12   8     3298.99     3426.19     59.87 o 
  -1  12   8      957.14     1038.12     29.82 o 
   0  12   8       13.56       22.16      9.38 o 
   1  12   8      576.76      620.80     30.24 o 
   2  12   8     1474.38     1421.60     58.86 o 
   3  12   8       60.67       54.32     13.01 o 
   4  12   8     1584.39     1606.77    105.82 o 
  -6  13   8     1207.16     1233.53     47.11 o 
  -5  13   8       32.76       28.61     10.96 o 
  -4  13   8      582.94      582.31     62.03 o 
  -3  13   8      265.39      273.67     18.97 o 
  -2  13   8      728.77      698.02     30.40 o 
  -1  13   8      638.81      654.57     26.48 o 
   0  13   8     1351.33     1474.00     61.58 o 
   1  13   8       30.75       43.33     11.78 o 
   2  13   8     1006.34     1036.36     41.39 o 
   3  13   8      202.56      204.63     20.20 o 
  -6  14   8       20.27       11.04     10.30 o 
  -5  14   8      316.32      308.94     19.45 o 
  -4  14   8        5.12       15.55     11.23 o 
  -3  14   8        0.39        1.29      6.80 o 
  -2  14   8        1.19        5.15      6.87 o 
  -1  14   8      287.81      302.68     19.19 o 
   0  14   8       26.42       34.04     10.71 o 
   1  14   8      198.42      194.18     18.89 o 
   2  14   8      183.21      177.22     19.05 o 
   3  14   8        1.30       11.27      9.38 o 
  -6  15   8     1615.08     1605.70     66.87 o 
  -5  15   8        0.70        0.98     10.29 o 
  -4  15   8     1164.40     1098.62     39.51 o 
  -3  15   8      972.50      992.69     38.04 o 
  -2  15   8      996.16     1023.25     49.63 o 
  -1  15   8     1420.80     1311.49     39.24 o 
   0  15   8     2696.77     2598.96     67.28 o 
   1  15   8      473.60      455.38     27.65 o 
   2  15   8     1031.13     1045.27     42.30 o 
   3  15   8     1131.98     1167.68     46.64 o 
  -6  16   8      318.02      330.39     26.03 o 
  -5  16   8       68.41      106.73     20.37 o 
  -4  16   8     1063.92     1078.63     50.88 o 
  -3  16   8       24.90       24.23     11.62 o 
  -2  16   8     2182.05     2314.70     64.39 o 
  -1  16   8      276.02      315.81     20.45 o 
   0  16   8       78.46      110.56     16.00 o 
   1  16   8      626.38      644.18     36.12 o 
   2  16   8      319.92      365.61     26.04 o 
   3  16   8       26.00       36.01     15.46 o 
  -5  17   8       93.68      126.54     21.81 o 
  -4  17   8       16.33        1.33     15.26 o 
  -3  17   8      309.41      326.34     28.04 o 
  -2  17   8        0.27        6.87      7.75 o 
  -1  17   8       87.57       83.54     10.64 o 
   0  17   8       20.77       32.34     11.84 o 
   1  17   8       14.98       29.03     10.82 o 
   2  17   8      138.23      164.72     19.49 o 
  -5  18   8     1008.81     1133.12     75.63 o 
  -4  18   8      165.90      223.57     36.49 o 
  -3  18   8        3.82       -0.57      9.69 o 
  -2  18   8      265.46      314.73     28.15 o 
  -1  18   8     1576.91     1614.61     63.08 o 
   0  18   8       68.37       58.01     13.13 o 
   1  18   8     1025.34      952.47     40.44 o 
   2  18   8      795.57      801.63     47.37 o 
  -4  19   8      109.46      137.33     30.52 o 
  -3  19   8      988.55     1027.57     48.47 o 
  -2  19   8      133.35      146.05     21.34 o 
  -1  19   8     1332.53     1276.36     62.03 o 
   0  19   8      423.33      407.85     29.90 o 
   1  19   8        1.81       11.05      9.56 o 
  -3  20   8        0.19       -0.96     10.55 o 
  -2  20   8      189.57      203.67     24.39 o 
  -1  20   8        0.37       27.47     12.94 o 
   0  20   8      104.30      109.43     16.51 o 
  -2  21   8      221.55      240.92     26.73 o 
  -1  21   8     1061.31     1072.94     52.06 o 
  -6   1   9        5.49       14.57      8.81 o 
  -5   1   9      806.78      816.31     33.90 o 
  -4   1   9     1513.57     1427.42     43.84 o 
  -3   1   9        0.64       20.38      8.83 o 
  -2   1   9     1736.16     1699.23     45.76 o 
  -1   1   9      696.96      767.40     40.56 o 
   0   1   9        1.32       -3.32      8.88 o 
   1   1   9       79.35      110.53     16.95 o 
   2   1   9     2827.68     2861.69     60.29 o 
   3   1   9        0.05        1.39      7.45 o 
  -6   2   9      578.83      568.95     34.92 o 
  -5   2   9        1.82        6.08      8.04 o 
  -4   2   9        2.18        7.56      7.91 o 
  -3   2   9     1615.05     1672.52     46.50 o 
  -2   2   9     1233.29     1230.76     54.58 o 
  -1   2   9     1676.51     1622.99     61.45 o 
   0   2   9     1165.39     1204.90     50.90 o 
   1   2   9        5.94        4.21      7.12 o 
   2   2   9      106.88      115.09     13.28 o 
   3   2   9      704.52      727.73     28.45 o 
  -6   3   9       63.81       86.32     16.93 o 
  -5   3   9       89.78       86.86     14.00 o 
  -4   3   9      285.33      282.29     20.78 o 
  -3   3   9      566.12      569.58     36.77 o 
  -2   3   9       54.56       74.74     14.02 o 
  -1   3   9      164.88      209.81     23.46 o 
   0   3   9      310.09      310.60     26.95 o 
   1   3   9        0.86       -2.82      7.26 o 
   2   3   9       56.92       61.69     10.94 o 
   3   3   9       84.73      104.52     13.29 o 
  -6   4   9     1386.34     1404.00     53.60 o 
  -5   4   9      491.35      501.91     27.59 o 
  -4   4   9      720.56      730.31     30.82 o 
  -3   4   9     1573.31     1556.51     44.78 o 
  -2   4   9       52.28       67.42     13.51 o 
  -1   4   9      135.45      175.17     21.81 o 
   0   4   9     2274.41     2353.68     75.20 o 
   1   4   9      314.56      339.17     22.59 o 
   2   4   9        1.55        7.80      7.17 o 
   3   4   9     1649.84     1801.41     55.76 o 
  -6   5   9        5.61        7.44      9.91 o 
  -5   5   9      932.09      869.59     34.80 o 
  -4   5   9      508.96      533.50     27.27 o 
  -3   5   9       70.57       81.73     11.41 o 
  -2   5   9     1212.79     1180.20     45.50 o 
  -1   5   9     2726.58     2753.07     86.91 o 
   0   5   9      235.21      259.42     49.42 o 
   1   5   9     1285.64     1248.20     42.15 o 
   2   5   9      604.30      627.89     29.91 o 
   3   5   9      100.65      103.60     16.36 o 
  -6   6   9       64.71       86.97     17.28 o 
  -5   6   9        1.78       11.68      9.94 o 
  -4   6   9       14.79       21.89      8.19 o 
  -3   6   9        0.52        7.74      6.64 o 
  -2   6   9       30.96       25.84     13.13 o 
  -1   6   9       76.37       80.54     17.08 o 
   0   6   9        3.94       22.81      9.25 o 
   1   6   9       97.11      108.40     14.66 o 
   2   6   9      180.31      201.88     24.34 o 
   3   6   9        0.24        1.45      8.68 o 
  -6   7   9      378.20      300.10     28.72 o 
  -5   7   9      251.40      318.90     26.21 o 
  -4   7   9      590.12      639.94     26.37 o 
  -3   7   9      235.96      269.43     18.92 o 
  -2   7   9     1214.93     1229.00     49.17 o 
  -1   7   9     1805.42     1851.95     87.24 o 
   0   7   9        0.79       -2.26      6.32 o 
   1   7   9      988.20      980.98     37.46 o 
   2   7   9      296.08      302.17     28.60 o 
   3   7   9       42.64       55.50     13.62 o 
  -6   8   9     2521.37     2552.37     84.87 o 
  -5   8   9      289.93      328.34     26.39 o 
  -4   8   9     1204.10     1223.68     47.78 o 
  -3   8   9     2300.60     2251.95     55.65 o 
  -2   8   9       96.23      136.20     16.67 o 
  -1   8   9       14.29       23.42     12.09 o 
   0   8   9      810.41      823.81     29.10 o 
   1   8   9     2757.87     2603.19     82.77 o 
   2   8   9      726.98      712.69     58.38 o 
   3   8   9     1558.62     1527.51     64.94 o 
  -6   9   9      109.33      142.73     24.26 o 
  -5   9   9      188.47      183.55     21.25 o 
  -4   9   9       27.46       21.39      9.06 o 
  -3   9   9        8.99        8.30      8.10 o 
  -2   9   9        3.44       14.14      7.65 o 
  -1   9   9      635.53      723.73     41.76 o 
   0   9   9      186.78      192.27     15.51 o 
   1   9   9       99.27       98.47     18.99 o 
   2   9   9       37.07       59.79     20.23 o 
   3   9   9        2.68       -2.65     14.60 o 
  -6  10   9      258.60      323.04     27.53 o 
  -5  10   9       32.13       43.59     13.89 o 
  -4  10   9       21.45       31.05     13.31 o 
  -3  10   9     1429.89     1476.48     44.18 o 
  -2  10   9      411.63      458.53     23.70 o 
  -1  10   9      546.07      580.37     28.87 o 
   0  10   9      963.35      986.39     38.29 o 
   1  10   9       57.51       73.97     14.62 o 
   2  10   9       96.61       85.34     18.89 o 
  -6  11   9        0.85        4.64     19.24 o 
  -5  11   9      816.64      823.13     39.80 o 
  -4  11   9     1190.01     1215.85     46.58 o 
  -3  11   9      320.48      358.36     25.54 o 
  -2  11   9      641.89      696.53     28.64 o 
  -1  11   9      830.63      805.72     42.36 o 
   0  11   9        0.20        5.56      8.55 o 
   1  11   9     1312.53     1284.22     56.25 o 
   2  11   9      812.85      906.23     69.00 o 
  -5  12   9        1.04       17.57     11.17 o 
  -4  12   9      130.78      145.14     19.02 o 
  -3  12   9        0.41       10.59      9.53 o 
  -2  12   9      277.83      303.27     20.16 o 
  -1  12   9      194.03      172.82     22.19 o 
   0  12   9        8.82       76.44     22.80 o 
   1  12   9      150.52      172.11     18.97 o 
   2  12   9      279.52      294.07     30.95 o 
  -5  13   9     1063.72     1083.61     45.54 o 
  -4  13   9      805.02      811.38     37.65 o 
  -3  13   9      194.25      199.27     19.80 o 
  -2  13   9      180.20      157.89     33.17 o 
  -1  13   9      281.03      284.00     21.83 o 
   0  13   9      316.58      326.60     23.91 o 
   1  13   9      468.90      526.31     30.63 o 
  -4  14   9       78.25       75.46     15.37 o 
  -3  14   9      527.83      544.67     55.06 o 
  -2  14   9      915.41      981.86     71.65 o 
  -1  14   9      544.89      562.99     29.54 o 
   0  14   9     1903.65     1896.35     57.57 o 
   1  14   9       50.11       62.43     21.56 o 
  -4  15   9       44.93       84.00     15.97 o 
  -3  15   9      307.18      388.77     47.77 o 
  -2  15   9        9.51       18.58     16.59 o 
  -1  15   9       28.35       25.19     10.59 o 
   0  15   9        5.62       -1.12     10.52 o 
   1  15   9        0.67       -2.77     10.18 o 
  -3  16   9      552.90      596.42     57.05 o 
  -2  16   9       69.63       78.28     27.20 o 
  -1  16   9        7.89       17.39     10.41 o 
   0  16   9      386.65      407.00     34.01 o 
  -1  17   9      615.44      699.91     58.38 o 
  -4   0  10      312.16      334.40     34.50 o 
  -3   0  10      123.82       90.89     29.19 o 
  -2   0  10      105.07      106.15     29.85 o 
  -1   0  10     2452.06     2635.11    121.41 o 
   0   0  10      625.95      674.04     56.39 o 
   1   0  10     2621.31     2459.97    112.78 o 
  -4   1  10       35.23       55.28     19.06 o 
  -3   1  10      655.43      722.21     31.80 o 
  -2   1  10       76.53       90.55     19.90 o 
  -1   1  10       35.92       58.38     16.42 o 
   0   1  10      745.05      732.44     41.74 o 
   1   1  10      105.71      115.68     19.69 o 
  -4   2  10      775.62      764.63     33.62 o 
  -3   2  10        9.64       14.29      9.15 o 
  -2   2  10       61.87       68.62     28.20 o 
  -1   2  10       49.83       49.38     22.89 o 
   0   2  10        4.57       16.59     11.73 o 
   1   2  10        2.23        7.93     12.27 o 
  -4   3  10      145.29      125.39     16.58 o 
  -3   3  10     1501.22     1527.85     46.80 o 
  -2   3  10      419.07      460.10     36.04 o 
  -1   3  10        4.60       21.53     18.91 o 
   0   3  10     1005.92     1046.64     50.35 o 
   1   3  10      579.95      614.83     37.49 o 
  -4   4  10      147.71      158.06     18.22 o 
  -3   4  10       17.82       53.11     13.75 o 
  -2   4  10      112.24      125.31     17.67 o 
  -1   4  10      527.69      584.47     38.18 o 
   0   4  10       62.95       83.24     18.22 o 
   1   4  10      393.98      438.16     33.05 o 
  -4   5  10       41.29       51.36     12.64 o 
  -3   5  10       49.05       61.48     21.32 o 
  -2   5  10      125.90      163.80     19.51 o 
  -1   5  10        8.64       15.55     12.89 o 
   0   5  10      415.47      467.99     34.76 o 
   1   5  10      319.78      350.95     40.47 o 
  -4   6  10     1534.77     1758.76    101.50 o 
  -3   6  10       48.19       77.07     17.85 o 
  -2   6  10     1272.34     1354.78     48.73 o 
  -1   6  10      697.07      793.71     44.45 o 
   0   6  10       29.16       38.27     18.24 o 
  -4   7  10      155.50      177.80     37.82 o 
  -3   7  10       90.71       91.37     16.79 o 
  -2   7  10      155.29      202.85     21.02 o 
  -1   7  10        1.13       10.08     11.96 o 
   0   7  10      951.56      956.65     63.69 o 
  -4   8  10       86.37       97.42     21.78 o 
  -3   8  10        2.16       -7.71     10.08 o 
  -2   8  10        0.34        2.49      9.18 o 
  -1   8  10      151.67      159.22     31.84 o 
  -4   9  10      362.37      366.21     49.09 o 
  -3   9  10      449.63      441.96     35.88 o 
  -2   9  10      390.93      416.62     37.82 o 
  -3  10  10       39.14       61.37     17.36 o 
  -2  10  10      668.77      706.58     42.79 o 
                                                 
